# Supplementary material for: Patient iPSC-derived neural progenitor cells display aberrant cell cycle control, p53, and DNA damage response protein expression in schizophrenia
Source: BMC Psychiatry. 2024 Oct 31;24:757. doi: 10.1186/s12888-024-06127-x (PMC11526604; doi:10.1186/s12888-024-06127-x)
Supplement: Supplementary file 2 — Additional file 2: DigiWest Antibodies [file 12888_2024_6127_MOESM2_ESM.xlsx]

## Sheet: DigiWest Antibodies
Additional file 2: DigiWest Antibody List
Complete list of all primary antibodies used for DigiWest proteomic analysis of CTR and SCZ iPSC and NPC.
Analyte Name	Supplier	Product #	Species	MW	Dilution (DigiWest)	RRID Antibody ID	Pathway	Pathway SCZ association?	Neurodevelopment
4E-BP1	abcam	ab32024	rb	17	200	AB_2097990	Protein synthesis	x
4E-BP1 - phosphoThr37/Thr46	Cell Signaling	9459	rb	17	200	AB_330985	Protein synthesis	x
Actin beta	Sigma	A1978	ms	42	200	AB_476692	Marker
Akt	Cell Signaling	4685	rb	60	200	AB_2225340	Akt/mTOR
Akt - phosphoThr308	Cell Signaling	13038	rb	60	200	AB_2629447	Akt/mTOR
Akt1 - phosphoSer473	Cell Signaling	9018	rb	60	200	AB_2629283	Akt/mTOR
AMPK alpha - phosphoThr172	Cell Signaling	2535	rb	62	200	AB_331250	Other
ATM	Cell Signaling	2873	rb	350	200	AB_2062659	DNA damage response	x
ATM - phosphoSer1981	Cell Signaling	5883	rb	350	200	AB_10835213	DNA damage response	x
ATR	Cell Signaling	2790	rb	250	200	AB_2227860	DNA damage response	x
ATR - phosphoSer428	Cell Signaling	2853	rb	300	200	AB_2290281	DNA damage response	x
ATR - phosphoThr1989	Cell Signaling	30632	rb	300	200	AB_2798992	DNA damage response	x
Aurora A (AIK)	Cell Signaling	4718	rb	48	200	AB_2061482	Cell cycle	x
Aurora B (AIM1)	Cell Signaling	3094	rb	40	200	AB_10695307	Cell cycle	x
Axin1	Cell Signaling	2087	rb	110	200	AB_2274550	Wnt	x	x
beta-Catenin	Cell Signaling	8480	rb	92	200	AB_11127855	Wnt	x	x
beta-Catenin - phosphoSer45	Cell Signaling	9564	rb	92	200	AB_331150	Wnt	x	x
beta-Catenin - phosphoSer675	Cell Signaling	9567	rb	92	200	AB_2088241	Wnt	x	x
beta-Catenin (non-phospho Ser33/37/Thr41; active)	Cell Signaling	8814	rb	92	200	AB_11127203	Wnt	x	x
BMP4	abcam	ab124715	rb	46	1000	AB_10974254	Smad		x
Calmodulin	abcam	ab75207	ms	17	200	AB_1280777	Smad		x
CaMK II (pan)	Cell Signaling	3362	rb	60, 50	200	AB_2067938	Other
Caseinkinase 1 alpha	Cell Signaling	2655	rb	34	200	AB_2283593	Wnt	x	x
cdc2 (CDK1)	Cell Signaling	9112	rb	34	200	AB_2074654	Cell cycle	x
cdc2 (CDK1) - phosphoTyr15	Cell Signaling	4539	rb	34	200	AB_560953	Cell cycle	x
CDK2	Cell Signaling	2546	rb	33	200	AB_2276129	Cell cycle	x
CDK4	Cell Signaling	12790	rb	30	200	AB_2631166	Cell cycle	x
CDK6	Cell Signaling	13331	rb	95	200	AB_2721897	Cell cycle	x
CDK6 - phosphoTyr13	biorbyt	orb15013	rb	36	200	AB_10752734	Cell cycle	x
Chk1 - phosphoSer296	Cell Signaling	2349	rb	56	200	AB_2080323	DNA damage response	x
Chk2	Cell Signaling	3440	ms	62	200	AB_2229490	DNA damage response	x
Chk2 - phosphoThr68	Cell Signaling	2661	rb	62	200	AB_331479	DNA damage response	x
c-Jun	Cell Signaling	9165	rb	48, 43	200	AB_2130165	Cell cycle	x
c-myc	Cell Signaling	9402	rb	70-57	200	AB_2151827	Cell cycle	x
Cofilin	Cell Signaling	5175	rb	19	200	AB_10622000	Other
Contactin 1	Transduction Laboratories	C50920	ms	135	200	AB_397925	Other
c-Raf - phosphoSer289/296/301	Cell Signaling	9431	rb	74	200	AB_561402	MAPK	x
Cyclin B1	abcam	ab32053	rb	58	200	AB_731779	Cell cycle	x
Cyclin D1	Cell Signaling	55506	rb	36	200	AB_2827374	Cell cycle	x
Cyclin D2	Cell Signaling	3741	rb	31	200	AB_2070685	Cell cycle	x
Cyclin E1	Cell Signaling	4129	ms	48	200	AB_2071200	Cell cycle	x
DKK1	Biorbyt	orb27676	rb	29	200	AB_10989835	Wnt	x	x
DLL3	Cell Signaling	2483	rb	65	200	AB_2092839	Notch		x
Dvl2	Cell Signaling	3224	rb	95-90	200	AB_2093336	Wnt	x	x
Dvl3	Cell Signaling	3218	rb	93-88	200	AB_10694060	Wnt	x	x
eEF2	Cell Signaling	2332	rb	95	200	AB_10693546	Protein synthesis	x
eEF2 - phosphoThr56	Cell Signaling	2331	rb	95	200	AB_10015204	Protein synthesis	x
eEF2k	abcam	ab46787	rb	95	1000	AB_869559	Protein synthesis	x
eEF2k - phosphoSer366	Cell Signaling	3691	rb	105	200	AB_2097313	Protein synthesis	x
eIF2 alpha	Cell Signaling	2103	ms	38	200	AB_836874	Protein synthesis	x
eIF2 alpha - phosphoSer51	Cell Signaling	3398	rb	38	200	AB_2096481	Protein synthesis	x
eIF4B	Cell Signaling	3592	rb	80	200	AB_2293388	Protein synthesis	x
eIF4B - phosphoSer406	Cell Signaling	8151	rb	80	150	AB_11178943	Protein synthesis	x
eIF4E	Cell Signaling	2067	rb	25	200	AB_2097675	Protein synthesis	x
eIF4E - phosphoSer209	Cell Signaling	9741	rb	25	200	AB_331677	Protein synthesis	x
Elk-1 - phosphoSer383	Cell Signaling	9186	ms	47	200	AB_2277933	MAPK	x
EphA4 (Ephrin type-A receptor 4)	biorbyt	orb38211	rb	110	200	AB_10932364	Other
Ephrin B - phosphoTyr324/Tyr329	Cell Signaling	3481	rb	59	200	AB_331715	Other
Erk1/2 (MAPK p44/42) - phosphoThr202/Tyr204	Cell Signaling	9101	rb	44, 42	200	AB_331646	MAPK	x
GLI2	Cell Signaling	66670	rb	220	200	n.a.	Hedgehog		x
GLI3	Cell Signaling	71107	rb	200	200	n.a.	Hedgehog		x
GSK3 alpha/beta - phosphoSer21/Ser9	Cell Signaling	8566	rb	51, 46	200	AB_10860069	Wnt	x	x
GSK3 beta	Cell Signaling	9315	rb	46	200	AB_490890	Wnt	x	x
GSK3 beta - phosphoSer9	Cell Signaling	9336	rb	46	223	AB_331405	Wnt	x	x
Histone deacetylase 2 (HDAC2)	abcam	ab32117	rb	55	200	AB_732777	Other
Histone H2A.X - phosphoSer139	Cell Signaling	9718	rb	15	200	AB_2118009	DNA damage response	x
Histone H3 - acetylLys9/Lys14	Calbiochem	382158	rb	17	200	AB_211944	Other
Histone H3 - phosphoSer10	Cell Signaling	9701	rb	17	200	AB_331535	Cell cycle	x
ILK1	Cell Signaling	3862	rb	51	200	AB_2127050	Other
ILK1 - phosphoSer343	biorbyt	orb34915	rb	51	200	AB_10925697	Other
ILK1 - phosphoThr173	biorbyt	orb6213	rb	51	200	AB_10927908	Other
Integrin alpha5	Transduction Laboratories	I55220	ms	150	1000	AB_397964	Other
Integrin beta1	Transduction Laboratories	I41720	ms	130	1000	AB_397840	Other
JNK/SAPK - phosphoThr183/Tyr185	Cell Signaling	9255	ms	54, 46	200	AB_2307321	MAPK	x
KIBRA	Cell Signaling	8774	rb	135	200	AB_10949111	Hippo		x
LAMC1	Cell Signaling	92921	rb	250-220	200	AB_2800194	Other
LATS1	Cell Signaling	3477	rb	140	200	AB_2133513	Hippo		x
LEF1	Cell Signaling	2230	rb	58-25	200	AB_823558	Wnt	x	x
LRP6 - phosphoSer1490	Cell Signaling	2568	rb	210, 180	200	AB_2139327	Wnt	x	x
MAP2-B	Transduction Laboratories	M41420	ms	280	200	n.a.	Marker
MCM2	Cell Signaling	3619	rb	125	200	AB_2142137	Cell cycle	x
MDM2	Santa Cruz	sc-965	ms	90-60	50	AB_627920	Cell cycle	x
MEK1 - phosphoSer298	Cell Signaling	98195	rb	45	200	AB_2800299	MAPK	x
MEK1/2 - phosphoSer217/Ser221	Cell Signaling	9154	rb	45	200	AB_2138017	MAPK	x
MOB1	Cell Signaling	3863	rb	25	200	AB_2087851	Hippo		x
MOB1 - phosphoThr35	Cell Signaling	8699	rb	24	200	AB_11139998	Hippo		x
MSK1 - phosphoSer376	Millipore	04-384	rb	90	1000	AB_673101	MAPK	x
Mst1	Cell Signaling	3682	rb	59	200	AB_2144632	Hippo		x
mTOR (FRAP)	Cell Signaling	2983	rb	289	200	AB_2105622	Akt/mTOR
mTOR (FRAP)- phosphoSer2448	Cell Signaling	5536	rb	289	100	AB_10691552	Akt/mTOR
Nanog	Cell Signaling	4893	ms	42	200	AB_10548762	Marker
N-Cadherin	BD Transduction	610920	ms	130	200	AB_2077527	Other
NCAM (CD56)	Cell Signaling	3576	ms	220-120	200	AB_2149540	Marker
Nestin	SynapticSystems	312011	ms	240	200	AB_887740	Marker
p21 (Waf1, Cip1, CDKN1A)	Cell Signaling	2947	rb	21	200	AB_823586	Cell cycle	x
p38 MAPK - phosphoThr180/Tyr182	Cell Signaling	4511	rb	43	200	AB_2139682	MAPK	x
p38 MAPK delta	Cell Signaling	2308	rb	43	200	AB_10694398	MAPK	x
p53	Santa Cruz	sc-126	ms	53	200	AB_628082	Cell cycle	x
p53 - phosphoSer15	Cell Signaling	9284	rb	53	200	AB_331464	Cell cycle	x
p70 S6 kinase	Cell Signaling	2708	rb	85, 70	200	AB_390722	Akt/mTOR
p70 S6 kinase - phosphoThr421/Ser424	Cell Signaling	9204	rb	85, 70	200	AB_2265913	Akt/mTOR
PARP	Cell Signaling	9532	rb	116, 89	200	AB_659884	Other
Pax6	Sigma	AV32741	rb	47	1000	AB_1855003	Marker
PKA C alpha	Cell Signaling	4782	rb	42	200	AB_2170170	Other
PKA C alpha/beta - phosphoThr197	Biosource	44-988	rb	42	200	AB_2533817	Other
PKC (pan) - phosphoSer660	Cell Signaling	9371	rb	85, 82, 80, 78	200	AB_2168219	Other
PLC gamma I	Cell Signaling	2822	rb	155	200	AB_2163702	Other
PLC gamma I - phosphoSer1248	Cell Signaling	8713	rb	150	200	AB_10890863	Other
PLC gamma I - phosphoTyr783	Cell Signaling	2821	rb	155	200	AB_330855	Other
Oct4 (POU5F1)	Cell Signaling	4286	ms	45	200	AB_1904076	Marker
PP2A C	Cell Signaling	2259	rb	38, 36	200	AB_561239	Other
Rac1/cdc42	Cell Signaling	4651	rb	21	200	AB_10612265	Other
Rb	Cell Signaling	9313	rb	110	200	AB_1904119	Cell cycle	x
Rb - phosphoSer780	Cell Signaling	3590	rb	110	200	AB_2177182	Cell cycle	x
Rb - phosphoSer807/Ser811	Cell Signaling	8516	rb	110	200	AB_11178658	Cell cycle	x
RSK 1 (p90RSK) - phosphoThr573	abcam	ab62324	rb	83	200	AB_944101	MAPK	x
S6 ribosomal protein	Cell Signaling	2217	rb	32	200	AB_331355	Protein synthesis	x
S6 ribosomal protein - phosphoSer235/Ser236	Cell Signaling	2211	rb	32	200	AB_331679	Protein synthesis	x
Sav1	Cell Signaling	3507	rb	45	200	AB_2184476	Hippo		x
Smad1	Cell Signaling	6944	rb	60	200	AB_10858882	Smad		x
Smad1/5 - phosphoSer463/Ser465	Cell Signaling	9516	rb	60	200	AB_491015	Smad		x
Smad2/3	Cell Signaling	3102	rb	60, 52	200	AB_10698742	Smad		x
Smad2/3 - phosphoSer465/467/Ser423/425	Cell Signaling	8828	rb	60, 52	200	AB_2631089	Smad		x
Smad4	Cell Signaling	38454	rb	70	200	AB_2728776	Smad		x
Smad5	Cell Signaling	9517	rb	60	200	AB_2193632	Smad		x
Smurf1	Cell Signaling	2174	rb	81	200	AB_2193845	Smad		x
Smurf2	Cell Signaling	12024	rb	80	200	AB_2797800	Smad		x
Sox1	abcam	ab22572	rb	39	200	AB_778020	Marker
Sox2	Cell Signaling	3579	rb	35	200	AB_2195767	Marker
SUFU	Cell Signaling	2522	rb	54	200	AB_2302728	Hedgehog		x
TCF1/TCF7	Cell Signaling	2206	rb	50-28	200	AB_2199300	Wnt	x	x
TCF8 (ZEB1)	Cell Signaling	3396	rb	200	200	AB_1904164	Wnt	x	x
TEAD 1	Cell Signaling	12292	rb	50	200	AB_2797873	Hippo		x
TSP-1 (Thrombospondin-1)	Transduction Laboratories	T70120	ms	190	200	n.a.	Other
Vimentin	Cell Signaling	5741	rb	57	200	AB_10695459	Marker
WISP2	abcam	ab129270	ms	27	200	AB_11156976	Wnt	x	x
Wnt3	Millipore	09-162	rb	40	200	AB_11213911	Wnt	x	x
Wnt7a	abcam	ab183653	rb	39	200	n.a.	Wnt	x	x
YAP	Cell Signaling	4912	rb	75-65	200	AB_2218911	Hippo		x
