# Supplementary material for: Patient iPSC-derived neural progenitor cells display aberrant cell cycle control, p53, and DNA damage response protein expression in schizophrenia
Source: BMC Psychiatry. 2024 Oct 31;24:757. doi: 10.1186/s12888-024-06127-x (PMC11526604; doi:10.1186/s12888-024-06127-x)
Supplement: Supplementary file 3 — Additional file 3: DigiWest Raw Data [file 12888_2024_6127_MOESM3_ESM.xlsx]

## Sheet: DigiWest_Raw Data
Additional file 3: DigiWest Raw Data
List of raw accumulated fluorescence intensity values (AFI) of proteins measured with DigiWest. Analytes with empty cells showed weak and/or unreliable signals and were excluded from detailed analysis (weak = AFI < 49).
Analyte	Molecular Weight [kDa]	CTR1 - iPSC #1	CTR1 - iPSC #2	CTR1 - iPSC #3	CTR1 - NPC #1	CTR1 - NPC #2	CTR1 - NPC #3	CTR2 - iPSC #1	CTR2 - iPSC #2	CTR2 - iPSC #3	CTR2 - NPC #1	CTR2 - NPC #2	CTR2 - NPC #3	CTR3 - iPSC #1	CTR3 - iPSC #2	CTR3 - iPSC #3	CTR3 - NPC #1	CTR3 - NPC #2	CTR3 - NPC #3	SZ1.11 - iPSC #1	SZ1.11 - iPSC #2	SZ1.11 - iPSC #3	SZ1.11 - NPC #1	SZ1.11 - NPC #2	SZ1.11 - NPC #3	SZ2.11 - iPSC #1	SZ2.11 - iPSC #2	SZ2.11 - iPSC #3	SZ2.11 - NPC #1	SZ2.11 - NPC #2	SZ2.11 - NPC #3	SZ4.8 - iPSC #1	SZ4.8 - iPSC #2	SZ4.8 - iPSC #3	SZ4.8 - NPC #1	SZ4.8 - NPC #2	SZ4.8 - NPC #3	SZ5.5 - iPSC #1	SZ5.5 - iPSC #2	SZ5.5 - iPSC #3	SZ5.5 - NPC #1	SZ5.5 - NPC #2	SZ5.5 - NPC #3
4E-BP1	17	2589	553	2393	1953.5	656.5	495	3278.25	449	2878.25	1911.5	1220	864	3869	296	3332.5	924.5	456.625	683.5	3049	695	4199.5	1893	860.75	471	3681.25	299.5	2803.25	1268.25	569.5	586.5	3457.25	775	2924	1700.5	1056	662.5	2609	531.875	3121.5	1882	1070.62	556.5
4E-BP1 - phospho_Thr37/Thr46	17	2007	402	2329.5	1238	668.5	200.5	2333.88	317	2605.25	1821.38	759.25	398.5	2034.88	299.375	2531.62	917	1121.88	229.75	1680.88	345.75	1590	1429.5	825	495.5	2812.75	179.5	2189.25	1230	644	282.5	1700.62	408.75	1919.5	2114.25	1131.38	468.5	1133.12	415	2136.62	1589.25	1074	647
Actin beta	42	304826	117548	163984	336004	285805	210299	275730	117665	163484	314965	356189	204932	278756	171656	153648	296583	217322	216875	291336	103074	157897	297013	286260	212336	257220	106982	148432	317464	225862	207378	293569	145229	141480	323741	254519	210326	288616	125824	154352	318838	211739	224696
Akt	60	2616	680.5	3120.5	8891.5	9359	7763	2421.5	480.5	2541.25	7511.38	4951.25	7926	1788.88	436	2036	9610.88	6971.5	8137.5	2603	746.25	2517	5680	5463	3594.5	2324.75	395.5	2462.88	7845.75	8045.25	9209.5	2267.5	761	2727.5	5814.5	4096.5	5925	2150.5	583.75	2215.88	5853.38	6893.25	4594.5
Akt - phospho_Thr308	60						64.25	54						51.625										55.5											63.5
Akt1 - phospho_Ser473	60				52.25	63.5	56						65					63	50							50.5					87.5						55
AMPK alpha - phospho_Thr172	62	87	204		119.5	76.5	89.5	84	156.25	64.375	780	53.5	170.5	89	256.5		533.75	183.25	126		209	67	115.5	116.5	110.5	83	230.25		88.125	72.5	162.5	95.5	183	61.375	377	78.5	58	98	177	65.75	107.5	85.5	155.5
ATM	350	226.5	126.5	463	884.25	459.25	586	607.75	88.5	411	827.25	1064	578	480.25	150.5	506	1178.62	789.125	848	247.25	82	127	625.625	383.5	185.75	164		355	830.75	617.5	605	360.875	274.5	370.5	597.25	614.25	473.5	234	132.5	197	660.25	612	308.5
ATM - phospho_Ser1981	350				88	75.5	60.5	56.625			83	153		52.5			117.5	58.5	55.5										72	63.5	53				55.5		70	52			70.5	71
ATR	250	52		102.5	115	83				101.125	74	211		114.5		61	88			134		113	182.5	98.5	59	135		164.5	138	104	69	81	57.5	92.5	132	88.5	60	62.5		68.5	57.5	87.5	66.5
ATR - phospho_Ser428	300	116.5	108	155	204	197.5	56.5	91	135.5	149	160.5	305.5	79	168	90	85.5	178	101.5	83	243	106	121.5	241	205	138.5	218.5	184.5	179.5	279.5	236	92	169.75	177.5	103.5	232.5	180.5	107	183	91	113	151	152	125.625
ATR - phospho_Thr1989	300	156.75		75	229	93	65.5	141		73	94	133.5	63	141.5		76	90	63.5		120			214.5	124	104.5	112		90	172		72	70.875			151.5	221	74.5	54	52	51	123.5	105	61
Aurora A (AIK)	48	194.5		163	138	145	66	265		195.5	250	201	55	225		170.5	83.125	105.5	75	274.5		203.5	376	269	331.5	391.5		150.5	178.5	52.5	68.5	241.5		217	345.5	265.5	260	277.5		145	445.5	142	217.5
Aurora B (AIM1)	40	859.25	153	396.5	598.125	677.5	642.125	1160.75	199.5	421.5	842.5	906	819.5	948.25	168	359.5	884	815.125	635.5	1309	91	485	1300	1368.5	1899.75	1702.5	352.75	381.5	1238	579.5	546.25	1211.5	146	463.5	1377.5	1266.5	1242.25	973.5	298	389	1310.12	967.875	1238
Axin1	110	57			84	183.5	77.5	110		50	87	117.5	72			65.5	76	193.5	87	81		100	59.125	78	63	142.125			123.875	103	85.5	93.375		68	62.5	144	79	82		66	60	127	64
beta-Catenin	92	19398.6	13793.8	11504.6	32704	29405	27864.5	18401	13939.9	9695.5	31935.1	16325.6	26782.5	19849.5	20135.9	11101	32951.9	29738.1	29542.8	16317.6	15638	10181.5	22532.5	20054.4	17168.5	15789	15501.4	8989.5	35433	25458.5	31368.2	16915	13669.5	8459.5	28506.8	21026.5	21525.5	16290.1	13165	8079	26667.4	21004.5	18741.5
beta-Catenin - phospho_Ser45	92																		63.5
beta-Catenin - phospho_Ser675	92	2501.25	1017.25	986.625	4011.5	3942.62	3437	2292.25	971.375	908	3770	2134	3805	2760.5	1867.88	993.375	4324.5	4376.88	3792.62	2127.62	1143.38	905.75	2483	2260.75	1948.5	2269.12	1121	805.5	4885.75	2819.5	4210.5	2335.12	1027.38	729.75	3217.25	2658	2768.75	2141.12	1065.25	759.5	2994.5	2818	2351.5
beta-Catenin (non-phospho Ser33/37/Thr41; active)	92	1920	287.5	355.25	6007.5	5630.5	5676	1652.5	314.5	234.75	4951.5	1539.25	4890.5	1711.5	542.5	209.75	5965.5	5142.5	6058.75	1475.38	361.5	267.25	2634	2513	2205.5	1242.75	283.25	224.375	5180.75	4292	6787.5	1358	280.625	252.25	3998.5	2448.5	2917.75	1309	290	235.5	3839.5	2733.5	2197.62
BMP4	46	61	207		225	166	146.5		178.5		182.5	76	180.5	70.625	204	58	195	156.25	204.875	69.5	184	78.5	75.625	100	113.5		173.5		157.375	224.5	421	87	150.75		100	101.5	129	74.375	184	82.875	108.5	76	205.5
Calmodulin	17
CaMK II (pan) [50kDa]	50 (alpha isoform)	241		636.5	72.625	50.5	67	169.5		489.5	86	397.25	111.5	175.5		679.75			50.375	269		866.25	309	309.5	87.5	146.5		653	86		69	157.5		782.5	153.75	101.75	94	169.375		1032.5	143	81.5	93.75
CaMK II (pan) [60kDa]	60 (beta isoform)				75.125	69.5	85.5		100.75	79	149.5		119.5		133.25				109.5		102				87.5		135		59.5	53	81.5	158.5	66		83.75	56.625	131.5		70.125	100.5	83.5	67.5	107.5
Caseinkinase 1 alpha	34	1258	699.5	568	1120	1391.75	717	1647	731.125	659.5	1547.5	888	697	1259	710.375	708.5	1314	1010.5	650	1680	744	549	1524.5	1320.5	844	1907.5	759.125	584.75	1567	1200.25	741	1550	622.5	537	1819	1065.38	827.5	1308.5	690.375	713.5	1504.5	1014	737
cdc2 (CDK1)	34	6691.12	745	2064	8398	10722.5	5104.5	8548.38	567.5	2345.5	11430	6618.5	9005	6216.25	468	1710.25	6299	9709	5594.75	8339	614	2407	14671	14540.1	11321.5	12570.5	549	1813.5	16388.9	5603	8909	8800	573.5	2347.25	16991.2	13173.6	9905.5	7737.62	671.75	2009.5	16720.2	12794.5	10965.2
cdc2 (CDK1) - phospho_Tyr15	34	1581	91.5	391.5	1942.5	3085.5	1313.5	1923	77.5	431	2349.5	1497	2512.5	1432		343	1354	2761.5	1664.5	2048	69	474	3640.5	4384.88	2907.5	3312.5	67	392	4423	1340.5	2668	2087.5	63.5	469.5	4108.5	4229.5	2522	1820.5	93	401.5	4440.5	3746.5	2929.25
CDK2	33	587	122	311.25	2404	2400.5	1363	692.5	97	335	2401.5	1498.5	1956	570	104	252	1877.38	2555	1286.25	917.5	143	468	2044	2770	1532	963.25	113	330	3368	1700.5	2064.5	780.25	108	348.125	2829.5	2177.5	1765.5	748	153.5	379.5	2260	2925	1634.5
CDK4	30	1379.88	247	645	2581	4370.5	1888.75	1833.88	231	640	3372.5	3549	2852	1312.5	200	590	1804	2103	1302.12	2200.5	261.5	823	4797	3693.38	3308	2825	134.75	763	5073	2058	2176.5	1657.12	321.5	694.25	5023	4046.25	2894.38	1554.5	340.25	671.5	4552.88	2935	3394.25
CDK6	95				248	129.5	60				1016.5		70				91.5	223.125	150				96.5	168.5	168				156.5	122	87				520.5	74	222.75				429.5	176.5	394.5
CDK6 - phospho_Tyr13	36	230.5			151	155.875	159.75	216.75			162	181.75		240.25			163.875	199.75	170.75	236			148.5		134	308.5	142.75		186.375	164	225.625	273.5			157.625	110.5	210	235.75		137.875	182.875	136	151.75
Chk1 - phospho_Ser296	56	78.5		56		51.75		118		90.5	83.5			109.5		98.5	82.5			183.75	51.5		100.875	56.5	78.75	138.75		87.5	81.5	52		67.75		53	91	57.5	70	73.625		77	109.125	54	83.375
Chk2	62	2049.5	1653.5	5672.25	1561.5	928.5	688.5	1309	967.375	5305.5	821	463.25	823	1496	695	4749.5	913.5	821	674.5	1889	1364.12	5207.88	1246.5	1196.5	730	1507	549.5	3514.12	1368.5	614.5	595	1609	1276.62	4541.75	1232	1064	537	1663	1189	4447.12	1247	1004.88	549.25
Chk2 - phospho_Thr68	62	1067.5	753.125	726	408.125	187	156.5	701.25	328.75	783.5	136.5	319.5	102	1166.12	124	748.5	178.25	167	93.5	751.75	766.5	651.5	414.75	448	140	403.5	216.5	813	199.75	228.5	116.625	1054.5	391	843.75	297.375	275	179.25	807	528.25	987	329.25	129.75
c-Jun	48	490	68	75	935	386.5	360	213.5	74.5		1126.5	1918.5	351.625	842.625	94.5	233.5	558	361.5	277	500.125	76.5	79.5	480	674.5	1293	537.5	119.5	104	382.5	316	504.5	301	95	116	738.5	1128	1104.5	366.5	93	119.5	778.5	463.5	903.5
c-myc	70-57	1600.5	726.875	1101.75	2486.75	2472.25	1952	1543.75	779.5	963.25	1613	3001.5	1632	1552.5	816.75	894.5	3021.75	3255.75	2799	1697.62	654.75	1289.5	2424.5	2497	1511	107172	912	930.75	2696.5	3562	1738.5	1562.75	1006.5	939.125	1993.75	2747	1407.62	1651.75	794.25	963.75	1887.25	3019.75	1739.88
Cofilin	19	50096	6995.5	54552.2	80999.5	75335.5	37614	49688.1	4270	50707	67643	56924.5	34169.5	42847.2	5268.5	56318.8	106200	69604.5	50042.4	54300	8254.25	58894.2	67673	55962.8	27745	61953	3308	46099.6	68733	49540.5	36578.5	37052	13632.8	73120	96733.4	71996.8	30294.5	38865.2	9261.5	62423	85374.2	64197	37502
Contactin 1	135				54	56.5	56.5					76						107.5	76		69		71	88.5					69.5	112.5						86.5						122.5	76
c-Raf - phospho_Ser289/296/301	74	514.25	198	365.5	407.125	527.875	410.5	451.5	186	358.5	586.125	339.375	405.5	404	110.5	331.5	192	534.625	358.5	730.75	170.125	268	646.875	498.5	723	832.25	164.125	348.5	583.625	508.25	470.75	430.5	108.625	232	688.375	559.75	452.375	530	171	274	478.25	522	431.75
Cyclin B1	58	13547.5	2672.25	8745	2382.25	4516	3672.25	21271.8	2345.5	8556.62	3419.62	6585	3569.5	12760.5	1497.75	5585.25	2743.5	4077.5	2503.5	19389	2043.75	8284.38	15211.4	9572.75	18467.6	24779.5	2162.5	5135.75	6848.88	2575.12	2332.75	16479.8	2073	6574	9872.5	6467.75	9102.75	12270.5	2251.5	5905	10386	5106.38	5923.5
Cyclin D1	36	104.5			116.5	298.5					309	203.5	61.5	68			155.5	168	86				279	173.5	136	74.5			131.5	233	81				292	135	76.875				322.5	121.5	149
Cyclin D2	31	829.5	51.375	309.5	1378	1079	482	399.125		272.5	2065.5	1789	928.5	826.375	76	405.5	722.5	467	645	459.5	80	238.5	1579.25	958.5	880.25	776.5		307.5	1316.5	636.5	1010.25	385.625	99.25	330	1973.5	1329	932.5	343	75.625	173	2115.62	909.125	868
Cyclin E1 [45kDa]	45 (additional peak)	199.5	67.5	69.625	216.75	268.375	296.5	291.5		92	443.5	470.5	252.625	263.5		99.5	161	190.25	151.625	443.25	58	90	457.938	273.5	340.25	510.25	79.5	83.5	362.375	196.375	388.5	408.5	84		490.25	417.25	277.75	334.25		120.75	522	387.625	357.062
Cyclin E1 [55kDa]	55 (supplier MW)	122.5			1376.5	1850.38	1604.5	118.875			2785	860.5	1867.12	97.25			653.875	1032	2035.38	442.5			989.688	1019.25	1579.75	911.25			1571.88	802.5	1769	146.5			1855.12	1157	2568.25				1883	1002	2352.44
DKK1	29	15624.4	10936	1554.25	50498.6	13826.5	16092.8	16391.2	16524.9	1611.5	33134.6	21757.5	14008.8	15951.6	30076	2330.75	85389.1	45180	17588	23249.2	12743	2320.38	36366.8	32030	9578	23554.2	17498.5	1206.75	54374.5	56435	12970.8	23122.1	14420.8	2164.12	46610	25736.8	12857.8	21328	19222.8	2006.5	55185.4	34357.6	13830.8
DLL3	65				58				66.5		90.5	104	89				77.875	168	68				65.5	50	78		58		76.5	141.5	102		51.5		67	96.5	70				75.5	101.5
Dvl2	92	866.375	148.625	565.5	2691.62	3943	2881.38	1342.75	140.875	662.5	3363	3511	3267.62	946	132	655	2006	3889.25	3056.38	1245	206	954	2746	3483.25	3003	1227.25	93.75	479.5	3846.12	2141	3422	1034	203	674	2694.25	4057.75	3092.75	1025	175.5	532	2963	3416	2729.75
Dvl3	91	540	108.5	391	1546.88	2452	1466	671	102.5	283	1633.5	1262.5	1210	625.125	166	316.5	1309.5	2231.5	1367	769	105	404	1073	1342	916.5	729	104.25	128	1629	1634.75	1481	628.5	111	336.5	1144.88	1521	1100	593	122	276	1137	1818	896
eEF2	95	26645.2	9481	14965	18446.8	19198.2	14402.5	25514	5062.88	16394.1	21338.8	19476.2	16097.5	24079.2	3325.25	15339.2	8830	13734.2	12681.6	24632.5	9364.75	17337.2	22615.5	17910.8	23983	28957.9	2872.75	17819.8	23540.8	12122.5	14544	21865	6271.25	10245	17699	23988	23225	24839	4964	14197.1	18293.8	20175.1	25088.1
eEF2 - phospho_Thr56	95	50652	21080.4	20280	17733.8	9001.88	8758	48096	12200.8	30940.5	9265.25	7500.75	25318.4	52288.2	6013	19650.5	6271.75	4427	7540.5	48864.5	22832	14816	22846.4	11176	37457.2	39501.8	9349	21997.1	20194.4	7039.75	14914	46778.8	15576.2	11273.2	11094.5	14026.5	37486.9	45350	13722.5	15226.4	16263	12137.5	37967
eEF2k	95	600	281.25	470	324.5	362.5	116	906	219.5	531.5	269	207	367	501	173.5	490	140.5	173.5	167	774.5	244	314.5	348	282	335.5	698.5	167	438	422	135	206.5	594.75	267.5	288	311.125	369	306.5	698.125	245.625	336.125	312.5	302.5	312.5
eEF2k - phospho_Ser366	105	681.875	281.25	401	338.25	423.5	130	855.25	187.625	443	286.375	296	243	457	154.5	392	118.75	224	86.625	767.125	219.625	277.5	402.125	397	419	707.125	111.25	317	401.625	199.5	178	636	232.875	241.5	349.875	599.25	287	617.25	154.125	281.75	367.25	350.25	252
eIF2 alpha	38	3611	3390	4019.38	2543.5	2406	1480.5	3805	2171.5	4581.38	2283.5	2656.5	2297.5	3899	2603.75	5212.5	2540	1936	1536.5	4071.75	2931.62	4577	2951	2447.5	2971.38	4592.5	2553.25	5262	3625.5	1852	1996.5	4171.75	4384.38	5743.75	3789.5	2697	2346.38	3050.5	2812.62	5030.62	3610	2137	2315
eIF2 alpha - phospho_Ser51	38	573	131	267	505.25	589	201.5	369.25	97.5	239.5	581	875	201	480.125	112.875	287.5	472.5	540.5	222.5	538.5	129.5	344	269	767	161.5	357.875	95.5	301.5	200	413.5	134	474.5	146	271.375	359.5	801	166.5	423	108	292.5	270.5	607.5	144
eIF4B	80
eIF4B - phospho_Ser406	80	56.5		54	80.25			137			286	55		69			113			123.5			191.5		108	169			87.5			138			244.5	143	50	137.5			174.5	68.5	112.5
eIF4E	25	22843.5	5052	11419.2	17618	12498.5	7888	19683.5	3388.5	11996.5	14715	18370.8	8496.75	19276.8	3238.12	12466.5	20670.5	12110	6997.38	23331.2	4931.62	13777.5	21519	15545.5	8452.5	23327.2	3112.75	9982.12	20392.9	10949.5	7757.5	18186.5	5319.38	12527.5	20524.9	13564.5	7899.5	17496.5	4719.62	12300.5	20515.5	12155.5	7674.62
eIF4E - phospho_Ser209	25	660.5		204	270.5	322	139	511		207	305	1491.5	197	440		186.5	400	280	103	646.5	72	240.5	878.5	800.5	362.5	618		167	517	265.5	144.5	412	62	210	558.5	668	225.5	337		201	621.5	446.5	170
Elk-1 - phospho_Ser383	47	260.875	345.5	477	314.75	230	169.625	221.75	263.5	571.25	325.25	232.125	129.625	114	359	439.75	247.75	115	173.5	178.625	277.75	486.5	231	207.25	154.875	178	185.75	400	246.625	150		149.375	291	395	301.75	169.875	139.375	126.25	264.375	448.875	299.5	143	85.25
EphA4 (Ephrin type-A receptor 4)	110	335			290	295.25	256	286.5		147.5	272.375	425.5	378.625	305.375	101.25		285	295.5	257.5	257	193.25	119.875	362	268.375	226.125	250.875			363.625	258.25	312.375	170			239.5	280.625	281.5	263.25			302.625		313
Ephrin B - phospho_Tyr324/Tyr329	59																												67.5
Erk1/2 (MAPK p44/42) - phospho_Thr202/Tyr204 [42kDa]	42 (Erk2)	4842.56	225.25	2449	3427.75	658.5	912.875	2176	126.5	1494.5	2078.75	5185.81	749.5	1567.25	69	2122.75	3045.31	909.75	2660.25	2092.25	216.75	2005	4567.56	4881.44	3726.5	1288.06	63	973.75	1757	4553.5	2480.06	2203	218.75	1844.25	1766.75	3506	2750.44	2387	104	894.75	3874.75	2566.25	1028.19
Erk1/2 (MAPK p44/42) - phospho_Thr202/Tyr204 [44kDa]	44 (Erk1)	959.062	61.75	588.5	612.75	96.5	199.625	658.5		420	351.75	1317.31	166	399.75		577.75	621.062	182.25	390.25	330.75	69.75	407.5	942.812	1107.94	606.5	340.938		315.25	358	926	480.438	405	98.75	488.25	309.75	762	605.188	383.5		195.25	639.25	367.75	140.312
GLI2	220	164.875		71.75	168.5	338	80.5	158.5		70.5	335.5	129	198.5	78		56.5	51	92	159	161.25		89	289.625	176	247	256.25		58	310.5		244.5	110.875			57.5	382	152.5	124.875			138	203.5	179
GLI3	200				96	132.5	76				131.5	66.5						52	52				111	133.5	67				182.5	63.375	149.5					134.5					86	77.5	96
GSK3 alpha/beta - phospho_Ser21/Ser9 [46kDa]	46 (GKS3 beta - pS9)	344.438	63.5	198.188	419.375	396.75	652	240.188	56.25	142.5	708.188	690	273	291.812	60.875	99.5	771.875	561.75	363.5	249.875	79.375	129.188	337.562	598	649.5	318	53.5	102.875	343.25	322.875	440.25	256.5	103.875	166.25	727.25	559	449.375	210.562		104.562	426.938	335.5	462.5
GSK3 alpha/beta - phospho_Ser21/Ser9 [51kDa]	51 (GSK3 alpha - pS21)	2258.31	210.375	1195.06	803.875	829.75	534	1341.56	161.25	889	614.062	1537.5	246.75	1332.06	85.625	810.875	919.375	495	255	1256.88	208.625	771.312	1006.31	969.812	1176.06	1217.5	94	599.625	685.25	467.75	302.5	347.5	250.375	703.75	761.25	802.5	535.5	1180.81	118	566.812	670.938	354	319
GSK3 beta	46	5315.5	1582	3300.75	8799.25	7202.38	9921	5216.75	1107.75	3051.88	8093.88	6737	6760.5	4822.75	911.75	3169.75	13999.2	11899.9	9308.25	5370.88	1537	3405.75	6654	6711.5	5344.25	4831	925.75	2720.5	9081.75	10893.5	8372.5	4947	1423	2785	8652	7390.25	6340	4320	1160	2791.62	8300.25	7870	5331
GSK3 beta - phospho_Ser9	46	355.375	75	221.375	523	491.75	588	265.625		140.75	737.25	722	207.75	296.5		131.5	761.25	610	132	266.25	59.75	128.5	377.125	640.688	627.188	256	73.5	121	375.25	362.75	365	246.5	78.375	181	631.5	587.5	163	175		141.5	437.75	366.5	196
Histone deacetylase 2 (HDAC2)	55	30517.5	1980.5	4225.5	49093.2	37355.5	32941.5	32541	2459.5	4800	43249	52013	39256.4	29436.5	2258.25	4762.5	66610	53773	35674.5	40583.5	3519.88	5257.5	59525	54557.5	36526.5	27185.4	3403.5	4203	52097	52673	33284	30627.5	2614	4830	49999.9	41360	31858	32950.8	3798.5	4080.5	46602.5	43128.5	31028
Histone H2A.X - phospho_Ser139	15	1433.25	2865	561.5	379.25	490.75	107	1121.75	2707.38	731	289.5	2194	222.875	2407.75	2336.75	682.25	715.125	302	136	1536.88	4382	482.5	962.75	1689.5	262.75	467	1796.5	1092.5	415.625	2831	180	1849.5	3252	717.375	677	734.5	481.75	1440.5	2465.5	771	774.375	388.5	280.5
Histone H3 - acetyl_Lys9/Lys14	17	10539.4	9843	3011.25	18689.4	17910	12973.2	13872.2	13743	3938	13320.2	32383.8	38260.8	17276	16954.4	5245.88	32043.9	37154.5	21596.5	16486.5	16037.5	6017.5	26055.6	28037.5	6405	12619.8	23037	4763.75	31621.9	45975.8	20893.2	16828.4	12216.5	4064	23672.9	24702.2	11464.9	10554.2	14133.9	5220	22441	31318	6666.25
Histone H3 - phospho_Ser10	17	878.25	325.375	274.5	845.25	573.5	1105	2411.5	495.5	426	1874.88	1305.38	2575.5	551.5	571.5	313.5	1565.88	417	902.25	2293.75	463.625	350.5	3844.5	1170.5	1698.5	2886.5	679.25	271.5	3572.25	302.5	1001	1234.5	339.5	271.75	4389	1029.12	1139	727.5	505	315	3377.5	786.375	1420
ILK1	51	804.5	395.75	664	1128	2237	847	1046.25	345	711.5	1443.5	727.875	1151.5	773.5	261.75	529.25	599.5	599.5	639	1010.62	326	652.5	1100	1040	1277	961.5	302	700.875	1137	646	876.75	950.125	391.5	672.75	1529.5	1317	1582.88	945.5	358.875	647	1562	785	1372.25
ILK1 - phospho_Ser343	51				182	236.5	159.5				251.25	116.375	213.5				59	113.5	197.375				147.5	147	212.75				208.5	101.5	246.5	73			171.5	206.5	182.5				136.5	119	175.5
ILK1 - phospho_Thr173 [50kDa]	50 (supplier MW)	6372.62	1472.81	2932.5	7167.06	7712.75	3767.5	4886.25	1145.75	2875.12	6541.62	7066.19	3860.31	5490.94	1728.12	2925.75	9417.44	7727.62	4585.06	5775.56	1371.94	3897.31	6988.88	5507.56	2000	5883.62	1105.12	3081.81	7849.31	8002.19	4214.06	4977.81	2220.12	3540.06	6826.75	6524.81	3734.44	4987	2193.19	3581.5	6423.69	8061.56	3213.38
ILK1 - phospho_Thr173 [55kDa]	55 (additional peak)	7988.62	4594.94	623	1464.44	767.25	1623.5	8084.75	6838.25	441.875	703.875	3644.69	1458.06	10155.3	8048.88	488.75	3039.19	4179.12	1752.94	7960.19	6853.56	471.438	2860.88	2736.44	1965	9204.38	11106.9	329.562	1213.44	6271.94	1204.44	10913.8	5977.12	352.938	1232.25	2618.94	1826.94	11438.5	5456.69	482	1334.19	2144.56	1345.12
Integrin alpha5	150		99.5						96		85.5	66			58.5						50.5				75		70										61		90.5	50.5	69.5		60
Integrin beta1	130		55.375		72.5	275			105.5		81.25				113.5						52.5				63.5		225										105.5		61				82
JNK/SAPK - phospho_Thr183/Tyr185 [46kDa]	46 (p46 isoform)										141	61.5					108		54.5					51						63.5						101.5
JNK/SAPK - phospho_Thr183/Tyr185 [51kDa]	54 (p54 isoform)
KIBRA	135	277	293	67.5	585.25	1267	457.5	197.5	340.5	76.5	337	871.5	332.5	146.5	246	55.75	383.75	943.5	270.5	193	242	51.5	344.5	857.5	280	220	259	67.5	453.875	1257	368.5	184.875	150.25		246	469.625	233.5	187.875	165.625	65.5	265	434	208.5
LAMC1	230	510.25	717.5	534	451.5	743.25	188	352	990.5	298.5	1526	1365.5	89.5	367.125	945.5	308.375	576.5	370.5	132.5	554.875	615.5	350	1066.75	778.75	604.5	325	788	228.5	491	721.75	115	691.875	781.5	508.5	881.5	759.75	591.375	609.5	687.25	263.5	1141	469.375	750.5
LATS1	140	65.5		112	256.375	336	190.625	67.5		84.125	333.5	169.5	94	52.5			193.5	357	148	65		82.5	161	177.5	86.375	129		50	248	172.5	122.5	58.5			154	143.5	80.5	58		75.5	150	159	63
LEF1	58-25				233		183				115	85	131.5					160	157.5				252.5	402.5	88.5				324.5	176	185				608	206	200.5				732	338.5	144
LRP6 - phospho_Ser1490	210		74.5	64.125	176.5	260.75	206.25	119.25	61.75		209.5	176.5	186.125	54	90		173	249	146.25	63.5			183.75	285.5	191.75	113.5	73.75		233.25	214.25	207	93.625		72	324	168.875	164	75	54.5	77	224.5	176.75	96.75
MAP2-B	280				790.5	939.25	1504.25				138.25	154	321				1002.38	1299	1083				361.5	444	563				503.5	532.25	709				330.75	517.5	448.5				147.75	471.25	186
MCM2	125	38908	3338.75	4707.25	45728	41562.6	33547.8	40073.5	2328.62	4697.12	35577	29280.2	42725.9	37488.2	1811.75	5434.5	39940.5	39217	39417.5	41454	4307.62	5962.75	39030	45404.6	39551.4	42100.1	2090.5	5960	47460	35853.8	38152.8	37577.5	3171.5	3832.25	40540.5	44381.5	41248.9	37212	2907.38	5287.5	41306.5	39686.9	39111
MDM2	60 (cleaved isoform)				244.625	186.5	158				109.625	267.5					364.75	342.875	159.75	141.25	54.5		168.125	153.875		164.5			172.25	345.5	107					221	114.625				106.25	239	131
MEK1 - phospho_Ser298	45	159.5	101	153	726.5	141.5	615.5	136		79.5	388.5	305.5	752.5			59	551.75	146.5	485.5	132	69	87	202	365.5	660	131.5			1220	207.5	2082	74.5	63.25	79.5	280	317.5	914.5	81.5		56	241.25	169.5	1012.5
MEK1/2 - phospho_Ser217/Ser221	45	265	84	148.375	381	79.875	463	356.5	78	231	1224.5	919.75	319.5	278	64	219	1080.5	580.5	553.5	582.625	99.75	471.875	765.5	752.75	1108.5	443.5	86.25	141.5	700.5	514	386.25	410.25	71	235.5	1347.5	1033.5	618.5	429	102.375	218.75	795.75	394.5	822
MOB1	25	205		72.125	433.5	350.5	273	193		118	325	364	301	191.5		65.5	408	329	211.25	198.5		126	364.5	306	182.5	195.5			451	165	274.5	188.5		108.875	329	281	190	131		85	325	338.5	200
MOB1 - phospho_Thr35	24	133	64	58.5	364	433.5	677.5	130	73.5	93	1194.5	690	368.5	92.5	96.5	59	532	429.5	378.5	119.5	97	88.5	433	303	193.5	158.5	57		394.5	145.5	682.5	122.5	102	93	674	504.5	169	93.5	93	77	436	280	320
MSK1 - phospho_Ser376	90	138	131.75	66.5	99	57.75		57.5	80		163.25	477	86	111	165.5				79.5		156.25	62	144	198.5	89.5		115.5	85		53.5	76.5	56.5	158.5	75.5	123.25	150.5	122.5	57.5	116	94.5		82
Mst1	59	419.5		54	1174.5	1181	731	415		102.5	647.5	1290.5	874.5	252.5		73	866	748.5	747.5	538.25		77.5	1097.25	1194.5	599.5	477		86.375	1171.5	969.5	1025.5	314.5		84.5	777.5	915.5	810.5	291.75		77	742.5	870.5	709
mTOR (FRAP)	289	1455.25	684.625	1538.5	3015.12	2742.75	1678.5	1478	649.5	1885.25	2934.75	4316.62	1387.5	2253.25	584.5	1197.25	2611.5	1650.5	1611.5	2524	705.5	1108.5	3403.25	3201.5	1499.5	3056.5	600.875	1470	3191	2662.38	1854	2022.75	1079.5	929	2823.5	3135	1146	2079.62	502.5	914	2111.5	2201.75	1307.5
mTOR (FRAP)- phospho_Ser2448	289	701.75	344	733	886.375	963	393.125	742.125	290.5	954.25	1140.75	1733	304.5	793.75	280.25	501	814.125	608	305.75	905.75	269	332.5	1084.5	1018.25	622	1448.5	244.5	657	861.5	739	382	680.5	442.375	398.25	1073.5	1049	442.5	905	209.625	378	727.5	621	599
Nanog	42	348.25	164.375	152	576.75	200	349	363.75	130	132	423	443.5	348.25	536	199.75	82	329	186	314.5	360.375	123.125	175.5	460.5	229.125	395.375	387.125	145.625	145.5	506.25	181.5	365.75	528.5	138	142.125	484.875	212.5	270.75	553	158.5	142.75	536.375	145.25	326.5
N-Cadherin	130				97.75	223.5	154				85.5	50	205				95.5	144.5	193					110.5	110.5				153.25	72.5	280.5					78	167					75.5	202
NCAM (CD56)	220-120		86	52	1547.88	1319.25	2635		70		1957.75	1350.5	2690.12		89.5		9253	5181	3168.38			65.375	1179.5	960.25	672		107		1620.75	9591	1804.5		75		668	1061.5	797		94.5		645	2171.25	520
Nestin	240				729	668.5	299.5				1225.62	321.5	381.5				383.5	328	109.5				789.5	381	323				1119.5	360	296.5				378	1003.25	189				680.5	450	147.5
p21 (Waf1, Cip1, CDKN1A)	21				181.5	275					1089.25	98.5		110		118							153.5	149	129				103	64.5					421.75	59.5	177				306		174
p38 MAPK - phospho_Thr180/Tyr182	43	340.5		157.5	515.5	503	185.5	165		158.5	1334.25	588.875	293.5	220.25	92.5	182	177	110		295.375		154	200	592.5	210		65	59.5	159.5	58.125	261	279.5	72.5	148	445.75	589.25	133.25	340		174.5	300.25	295.875	60.75
p38 MAPK delta	43	1019.5		173	124.5	172.5		662.875		132.5			60.5	466		124				415	73	143.5				587.5		194	56.75	51.5		583.5	57.5	131				428.75		131.5			51.5
p53	53	583.5	102	368	500.375	571	455.75	333.375	122	234.5	3657.75	13146.9	582	1645.25	224.5	287.75	340	362.75	411.5	9279.12	409.5	2250.5	15939.8	12973.6	10392	2226	100.5	250	1641.5	565.125	981	1262.25	370.75	463.5	5034.75	10261.5	4926.5	2653.5	116.5	246	7165	8052.12	3338.12
p53 - phospho_Ser15	53	157	71.375					119	81.5		74.5	4692.5		545.25	67.5	162.625				3290.25	2363.62	2168	4502	4672.62	2256	457.5		128	184	82	81	498	1357	1276.25	817	2449.12	1575.5	795.5	219.75	489.5	1373.5	1127.5	808.75
p70 S6 kinase - phospho_Thr421/Ser424 [70kDa]	70 (p70 S6K- pS421/S424)	422.125	53.75	249.188	433.25	626	274	299		225.438	547.5	654	352	235.25		134.25	493.625	386.25	180.5	249.5		166.25	388.5	494	432.625	563.5		116.188	270	297.875	355	216.375		164.438	477.5	480	459.875	329		170.75	388.875	320.875	345.5
p70 S6 kinase - phospho_Thr421/Ser424 [85kDa]	85 (p85 S6K- pS444/S447)	240.5		131.438	613.25	712.5	420	119		88.1875	486	140	686	102		90.75	256.625	678.25	442.25	107.5		94.25	268	384.5	304.625	442		55.5625	536.75	697.875	435.5	97.125		86.5625	453.5	463.5	270.625	133	62.625	103.75	414.25	673.875	232
p70 S6 kinase [70kDa]	70 (p70 S6K)	2024.38	482.188	2005.38	4814.88	4536.25	3265.94	2001.94	275.312	1749.25	3645.06	3623.75	3709.25	1797.5	188.125	1642.88	3907.94	3088.12	3499.75	2056.94	469.812	1995.31	4042.12	3653.56	2329.38	2212.75	234.5	1621.31	4430.31	2921	4074.5	2372.06	437.812	1946.31	4252.44	3171.56	3183.5	2218.19	356.438	1625.25	4361.25	3839	2256.94
p70 S6 kinase [85kDa]	85 (p85 S6K)	872.125	210.438	655.875	793.125	136.25	648.562	725.938	119.938	507.75	1163.69	198.75	1271.25	829.5	151.875	600.125	1026.81	265.625	921.75	845.688	298.438	689.938	826.625	704.062	611.875	428.75	108.5	619.938	1440.81	616	956.5	187.562	187.688	596.438	990.812	324.188	533.5	653.688	253.938	666.75	814.75	663.5	320.438
PARP	116 (full-length)	8014.38	10728	5733	13433	24289.5	7228.75	6959.62	10660.2	4785.75	6828.12	43435.6	8293.62	6399.75	11560.5	6523.75	7037.5	30539	8174.75	8542.25	14455	7748	17247.8	29968.6	6701.75	6633.38	15873.8	5531.5	14216.5	19292.8	11225.8	6199	10521.8	5529	4123.38	19418.5	9291	5730.25	10078.5	6286.12	7672.38	34010	5833.75
Pax6	47	72564.5	105956	167988	447250	544819	369286	43814	81896.5	147813	731266	366893	425281	89848	93060	159831	293881	328806	406508	29371	83709	122864	335611	461338	377392	28586.6	89159.2	171972	454239	288430	395861	63923	113052	148573	502286	465442	462754	88507	86836.9	153875	495810	338757	457033
PKA C alpha	42	1666.62	455	946	3510.62	5360.25	5225.25	1314	328	857.875	3887.75	3130.88	3746.75	1492	356.125	936	5978.75	5282.25	4740.88	1371	330.5	764	2270	3633	2430.75	1352	299	813.625	3302	4755	3711.62	1201.5	465.5	1013.75	3124	2663	2656.5	1211.88	416.5	905.5	2662.5	3418	3043.75
PKA C alpha/beta - phospho_Thr197	42	443.625	938.875	592	664	1066.5	859.25	326.25	1063.5	524.75	911.5	1091	568.125	279.125	1380.62	517	1349.5	1395.5	860.375	377	893	526	568.25	949.75	377.75	342	1194.5	516.375	630.75	1407.25	552.125	249	1220.5	613	692	726	440.625	283.5	773.75	533	531.75	900.875	559.75
PKC (pan) - phospho_Ser660	85	422	389	187	112.25	203.5		248	304.5	170.5	382	1073.5	68	377	478.5	183	131.75	87.5	121	237	464.5	186	479	490.5	231	123.5	310.125	163.5	54	175.5	215.5	229	464.5	201	260.5	466.5	167.5	193.5	298	164	186.25	156.25	182.5
PLC gamma I	155	11061.1	720	1989	19466	22516.2	15102.8	9031.25	529.75	1777.5	16793.4	21146.9	14256.4	6093.75	350.5	1170.75	13098.6	19162.1	14147.2	10846.5	643.75	1665	19110.2	21690	11945.8	11316.6	405.5	1870.5	21289.2	18326.8	16356.4	8654.25	571.75	1412.25	12004	19725	15217	7364	525	1557	14103.8	18490.8	9242
PLC gamma I - phospho_Ser1248	150	3051.5	633.75	1076	3063.12	5861.75	1788	1957.12	406.5	801	1931	5760.5	1875.5	1521.62	221	645	2270	3714	2234.75	1770.75	531.5	717.25	2512.88	4195.75	2048.88	1691.75	203.5	858.5	2360.38	3291	1892.38	1655	456.5	718	1121	3866.12	3082.12	1254.12	383	662.5	1640	2343	1455
PLC gamma I - phospho_Tyr783	155	51.5		62.5																55
POU5F1 (Oct4)	45	2312.5	1646	1348.12	90.125			2287.5	1577.25	1228.5		145.5		2062	1829.75	1649.5	72	70.25	55	2664.5	1147.38	1565	1373.5	575.75	661	2253.5	1654	1166			105	2334	1188.5	1331.5	251.5	371	94.625	2337.25	2228	1516.38	353	173	208.5
PP2A C	36	7413.75	1112	4055.5	9444	7317.5	6892.5	7180.5	596.75	4588.5	8046.5	8389	7005.5	6430	495.5	4615	9028.75	8533.5	5963.5	7829.5	1024.5	4590	9309	8408.5	6255.5	8599	459	4169.25	11071	8279	7998.5	6921	1266.5	3812	9341.25	8204.5	5155	5905.5	964.5	4319.25	9066	7762.5	4933.5
Rac1/cdc42	21	2003.5	924	920.5	1860.5	4513	2804.5	1473	1069.5	874.5	2808	3553.75	3693	1506.5	1033.75	855	3440	2858.75	2287	1631.12	869.25	874.5	2111.5	2778.75	2347.5	1712	1135.75	721.125	2385	3252.5	2945	1372	975.5	726	2693	2419.25	1763.62	1078.5	1217.62	887	2801	2436.5	2086
Rb	110			79	223.25	336.75	98			52	158.5	136	184.5				115.75	244.375	126	61.875			107.5	154.5	83.125	66.5		96.75	224	277	203			53	155	210.5	134.875				139.5	310.5	125.5
Rb - phospho_Ser780	110	131	61	134.5	389.5	762.5	270.5	108		89.5	396.125	226.25	452	92.75		72.25	265.375	475	289	136.625		109.75	248.5	362.125	324.5	183.5		99.625	592.5	409	319.5	105.5	57.375	92	303.75	483	501.125	146.625	60	66.375	272.25	629.25	514.5
Rb - phospho_Ser807/Ser811	110	623.75	338.5	467	3401.88	5405	1391.62	796.875	241.5	622.25	3519.5	1437.25	2843	365	122	374	2108.38	3018.62	1501.5	481.5	233.5	396.5	1600	2576.38	1880.75	1061.12	174.875	743.5	3796	2331.5	2744.5	534.5	150.25	588.5	2542.5	3342.75	2840	541	208.5	552.5	2384.5	4019.12	3562
RSK 1 (p90RSK) - phospho_Thr573	83	939.125	116.5	589	496.125	82.625	93	503.5	121.75	415	159	924.5	103.5	286	77.5	362.25	207.25	72.375	262.5	465	66	290	670.625	622.25	629	234.5	95.5	241.5	152.375	297	312.5	383.5	63.75	370.5	307.25	573	587.125	375.75	72	234	497.5	185.5	267
S6 ribosomal protein	32	709	5311.25	5615.5	352.5	367	403	702.25	5457.38	5983	59	352.5	324	711	3522.5	10114.5	252	161.5	340.5	866	5413.75	6921.62	397.5	353.625	640.5	1147	4670	5491.25	363.5	263	427.75	593.5	8334.25	5442.75	622.5	309	527.5	396	4459.88	7244.25	396	202	747.5
S6 ribosomal protein - phospho_Ser235/Ser236	32	18191.2	15440	17619.1	3114.5	10437	3932.5	9233	11097.5	11374	3151	7799.25	1543.5	11554	14218.5	14708.2	3948	1587.5	1355.75	6371.5	3630.25	3963.25	3290.25	3255.75	17758.5	22876.8	13258	4557.5	2336.75	1555.5	3656.5	5837	12317.8	5984.5	16031.5	4563	11733.2	6003	3627.62	3020.88	7028	1080	26369.8
Sav1	45	282		84	177	87.5	54	303		104.5	134.25	202		304	53.5	91.5	82	186	72	306.75		108.625	269.5	194.5	94	266	54.5	70	144.5	84.5	83	260		74.5	180	158	93	242		54.5	209	127.5	113
Smad1	60	936.5	349	375.5	1065.5	1230	1801.75	1222.25	406.5	429.5	689.5	1568.5	1808.62	845	339.25	407	1313.62	1478	1638.75	1223.88	382.5	383.5	1208.75	1546	1337.5	1274.25	433	381.5	1219.25	1417	1793.88	991.875	370.5	405	814	1235	1019.25	1008.75	392	411	736.125	1429	942.625
Smad1/5 - phospho_Ser463/Ser465	60	363.5	84	557.5	223.5	1264.5		135		461.5	228	551		140	63	317				72	109.5	199.5	222.5	434	130.5	53.5		238.5	131		127	76.5	157.5	405	345	219.5		80	64.25	151.5	350		82
Smad2/3 - phospho/Ser465/467/Ser423/425 [52kDa]	52 (Smad3 - pS423/425)											63.75		64.625
Smad2/3 - phospho/Ser465/467/Ser423/425 [60kDa]	60 (Smad2 - pS465/467)										53			60.125									67.5		59										65			97.75	57
Smad2/3 [52kDa]	52 (Smad3)	76.75	52		482.688	1643.56	287.688		47.25	75.125	309.688	3335.31	191.312	84.75	56.375	47	188.75	2972.12	177.562			46.6875	260.812	2661.38	61.75	83			276.25	2557.75	210.125	94.875	45.5		221.062	2528.06	131.25	85.5			211.625	2856	101.688
Smad2/3 [60kDa]	60 (Smad2)	3381.75	336.5	1119.75	1949.06	710.688	1275.81	2286.75	294.75	903.125	1596.06	543.062	1447.44	2808.75	302.125	1011.5	2774.38	362.625	1519.81	2681	410.438	1030.94	3277.44	361.625	1155.25	2439	276.75	822.312	2494.25	421.25	1478.38	2228.12	508	935.125	1798.31	467.938	1092.25	2468.75	298.375	757.5	1791.88	376.5	763.562
Smad4	70	697.875		318	1167.5	1176.5	1363.5	497.5		245	801.5	650	1820	472.5		259.5	729.375	974.5	901	521		283.5	1177	1264	1126	452.5		160	913.5	517	980.5	373		179	1065	990	1169.5	506		179.5	980.5	916.5	632
Smad5	60	317		91.5	1451.38	1327.5	1351.5	268.25		97.5	1424.5	1416.5	1146.25	113		57.5	871.5	1042.5	1467.5	463.375	59	99.5	1487	1351.5	1386	593.5			1421.75	959	1336.5	154		107.5	1331	1488	1251.5	190.875		68	1291	1140.62	1532.5
Smurf1	81	1070.5			1614.75	4352.62	685.375	2186.88			19693.8	1685.25	1399.38	1189.12			1008	679	631.25	1048.25			3489	2380.75	5017	1958			1619	579.5	1007.25	2405.12			7571.88	3261	5058.75	2190.75			7211.25	1135	2978.62
Smurf2	80	75.75	78.375	61	276	347.5	306.125	127.5	76.5	76.5	287.75	364	362	92	72	133	408	435.25	339.75	105.125	67.125	58.625	222.5	335.875	222	157.625	65.875	82	259.25	251.5	484.375	84	75.75	90.25	266	406.5	342.75	90	78.5		274.375	372.875	342.25
Sox1	39			55	839.75	551.375	1750				206.5	1041.62	910.5				2540	4089.12	2091.25				315	1531.5	164.625				1702.5	1696.75	2015.5					1312.75	645					1062	160.5
Sox2	35	17430.2	802	2929.75	26237.5	8752.12	16005	14337.9	836.5	3150.5	14343.5	35264.6	28825.8	18166	1108.25	5166.25	35068	28940.5	23204.2	16918.5	947.25	4037.5	22040.5	20287.4	14796	18701.8	1887	2396.75	29780.1	26554	18857	14415	799.25	4234.5	15758.6	18049	16084.8	13841	1308.25	2610.75	20856.2	26704.2	15246
SUFU	54	1341	254	802.5	1828.5	903.125	1102	1542	252.5	652	1318	1766.5	714.5	959	256.5	553	1575.5	1338.5	1126	1480	357	671	2637.25	2047.5	1346.75	1842.5	291.5	645	2341	1324	1246.25	1038.5	295	873.5	1876.5	1634	1114.5	1250	447	789.5	2246	1839	1082.5
TCF1/TCF7	45				155.875	69.5	93				139					51	84	62.875	52				82	136					116.375	83.75	91.875				211.25	115.5	111.5				162.75	93.5
TCF8 (ZEB1)	200				425.5	359	306.75				214	166.5	238				175.375	1145.25	337				188.75	236	54				337	622.375	300					382	154				97.5	528.5	88.5
TEAD 1	50	1599.12	1243.62	931	5292.62	2984.5	3523.38	1958	1925.88	1055	5197	6582	3615.5	2058.5	2616	1088	4644.88	3853	3140	2476.25	1949	2033.62	5149.5	4886.5	4146	2003.5	2717	906.375	4945.25	3772.12	5737	2032.25	1457.5	1391.5	5007	5094.25	3887.5	2106	2227.25	1032.25	5469.5	4566.25	3515.88
TSP-1 (Thrombospondin-1)	190																																304						63
Vimentin	57	788.5		108.5	116110	136522	60940.5	1722.62		134.5	148424	58740.5	74582.5	81.5			85558.5	59467.8	66051	7583.5		111.5	81570.8	72321.5	59272.8	567.5			107259	51315.5	70056	337.5	114	88	148298	93101	88628.5	335.5			130560	59858	89078.2
WISP2	27	185.5	135.5		558.375	225.25	58.5	228.25	161		248	317		223	186	54	641	439.125	78.5	367.125		76.25	425	296.5		577.5	204.125	88.25	412.25	414.875	77	403			398.875	198.375	57.5	209.5	109.875		491.5	217.5	89
Wnt3	40	1511.75	704	141.5	2253.25	563	2217.12	800	1623.75	122.75	1171.5	2928	2353	1955.75	1627.5	131	1708.25	2969.5	3258	1898.38	1127	142.5	2305.38	2461.75	1456.5	884	1446.5		1866.5	1663.5	1939	1082.5	1029.5	85.875	972.625	1651.5	1627.5	759.5	841.875	73.5	1160.25	1949.75	1481
Wnt7a	39	256.5	92.5		1083	376.125	772.5	285	101.5		299.25	598.75	834.5	197.875	140		2503	1227	1523.75	533	54.75		865	929.125	219.5	324	135.5		961.875	1655.5	785	203.375	128.5		735.25	342.5	417.5	242.25	92.5		800.5	940	259
YAP	70	101.5			121.5	99.5	77	114.75			226.75		140	119.875			109.75	58		153		67	185.5	141.75		177			173.5						204	72.5		121			236.5	50.125
Total Protein (Strep-PE)	-	1.20971e+06	1.7684e+06	1.56752e+06	1.19423e+06	1.12453e+06	1.33674e+06	1.21734e+06	1.84936e+06	1.63375e+06	1.04863e+06	1.35416e+06	1.4153e+06	1.1484e+06	2.18144e+06	1.95644e+06	1.36815e+06	1.1311e+06	1.70122e+06	1.38979e+06	2.02674e+06	1.77414e+06	1.32994e+06	1.22272e+06	1.30006e+06	1.30789e+06	2.0204e+06	1.54411e+06	1.25931e+06	1.2038e+06	1.30079e+06	1.15212e+06	2.24942e+06	1.61386e+06	1.26775e+06	1.11926e+06	1.47822e+06	907545	1.78949e+06	1.75125e+06	1.11623e+06	939551	1.34347e+06
