# Supplementary material for: Patient iPSC-derived neural progenitor cells display aberrant cell cycle control, p53, and DNA damage response protein expression in schizophrenia
Source: BMC Psychiatry. 2024 Oct 31;24:757. doi: 10.1186/s12888-024-06127-x (PMC11526604; doi:10.1186/s12888-024-06127-x)
Supplement: Supplementary file 4 — Additional file 4: DigiWest Normalized Data [file 12888_2024_6127_MOESM4_ESM.xlsx]

## Sheet: DigiWest_Normalized Data
Additional file 4: DigiWest Normalized Data
List of accumulated fluorescence intensity values (AFI) of proteins measured with DigiWest, normalized to total protein (Strep-PE) signal. Analytes with empty cells showed weak and/or unreliable signals and were excluded from detailed analysis (weak = AFI < 49).
Analyte	Molecular Weight [kDa]	CTR1 - iPSC #1	CTR1 - iPSC #2	CTR1 - iPSC #3	CTR1 - NPC #1	CTR1 - NPC #2	CTR1 - NPC #3	CTR2 - iPSC #1	CTR2 - iPSC #2	CTR2 - iPSC #3	CTR2 - NPC #1	CTR2 - NPC #2	CTR2 - NPC #3	CTR3 - iPSC #1	CTR3 - iPSC #2	CTR3 - iPSC #3	CTR3 - NPC #1	CTR3 - NPC #2	CTR3 - NPC #3	SZ1.11 - iPSC #1	SZ1.11 - iPSC #2	SZ1.11 - iPSC #3	SZ1.11 - NPC #1	SZ1.11 - NPC #2	SZ1.11 - NPC #3	SZ2.11 - iPSC #1	SZ2.11 - iPSC #2	SZ2.11 - iPSC #3	SZ2.11 - NPC #1	SZ2.11 - NPC #2	SZ2.11 - NPC #3	SZ4.8 - iPSC #1	SZ4.8 - iPSC #2	SZ4.8 - iPSC #3	SZ4.8 - NPC #1	SZ4.8 - NPC #2	SZ4.8 - NPC #3	SZ5.5 - iPSC #1	SZ5.5 - iPSC #2	SZ5.5 - iPSC #3	SZ5.5 - NPC #1	SZ5.5 - NPC #2	SZ5.5 - NPC #3
4E-BP1	17	2597.16	632.795	2583.79	2006.73	658.418	510.793	3267.98	491.295	2981.76	2236.22	1016.08	842.072	4088.42	274.579	2882.92	828.965	455.299	554.197	2662.29	693.913	4006.25	1746.15	793.936	499.74	3415.64	299.97	3072.65	1235.48	533.55	621.938	3641.51	697.188	3066.49	1645.53	1064.07	618.204	3488.63	601.448	3016.78	2068.38	1285.15	571.379
4E-BP1 - phospho_Thr37/Thr46	17	2013.33	460.006	2515.23	1271.73	670.453	206.897	2326.57	346.861	2698.94	2130.78	632.341	388.386	2150.28	277.709	2190.09	822.24	1118.62	186.286	1467.69	345.209	1516.83	1318.6	760.961	525.735	2609.8	179.782	2399.64	1198.22	603.348	299.569	1791.26	367.71	2013.04	2045.91	1140.02	437.175	1515.16	469.285	2064.94	1746.64	1289.2	664.298
Actin beta	42	305787	134509	177059	345159	286640	217009	274866	128749	169363	368470	296652	199731	294565	159233	132920	265935	216691	175847	254386	102912	150631	273972	264040	225292	238661	107150	162697	309261	211604	219909	309216	130647	148374	313277	256464	196263	385923	142283	149174	350413	254166	230704
Akt	60	2624.24	778.692	3369.3	9133.76	9386.34	8010.68	2413.92	525.762	2632.64	8787.38	4123.65	7724.85	1890.33	404.447	1761.33	8617.72	6951.25	6598.06	2272.86	745.082	2401.17	5239.36	5038.95	3813.83	2157.01	396.121	2699.56	7643.03	7537.39	9765.96	2388.35	684.593	2860.42	5626.56	4127.8	5528.85	2875.54	660.109	2141.54	6433.04	8274.47	4717.34
Akt - phospho_Thr308	60						66.2999	53.8309						54.5528										51.1919											61.4475
Akt1 - phospho_Ser473	60				53.6736	63.6855	57.7867						63.3504					62.817	40.5411							46.8563					92.787						51.3226
AMPK alpha - phospho_Thr172	62	87.2742	233.436		122.756	76.7235	92.3556	83.7369	170.968	66.69	912.504	44.5575	166.173	94.0475	237.937		478.594	182.718	102.164		208.673	63.9168	106.54	107.457	117.243	77.0114	230.611		85.848	67.9234	172.319	100.59	164.626	64.3659	364.814	79.0999	54.122	131.041	200.153	63.5442	118.146	102.632	159.657
ATM	350	227.214	144.753	499.915	908.343	460.591	604.697	605.847	96.8365	425.78	967.781	886.152	563.331	507.486	139.608	437.737	1056.83	786.833	687.577	215.891	81.8717	121.156	577.091	353.732	197.084	152.167		389.116	809.285	578.52	641.556	380.109	246.939	388.555	577.945	618.944	441.841	312.893	149.832	190.391	725.636	734.628	316.748
ATM - phospho_Ser1981	350				90.3977	75.7205	62.4303	56.4477			97.0998	127.426		55.4774			105.358	58.3301	45.0006										70.1396	59.4916	56.2024				53.7061		65.3197	69.5319			77.4817	85.2265
ATR	250	52.1639		110.672	118.133	83.2424				104.762	86.5709	175.731		120.994		52.7707	78.9064			117.005		107.8	168.342	90.8541	62.6001	125.259		180.309	134.434	97.435	73.1691	85.3171	51.7268	97.0077	127.733	89.1763	55.9883	83.572		66.2019	63.1943	105.033	68.278
ATR - phospho_Ser428	300	116.867	123.584	167.358	209.558	198.077	58.3027	90.715	148.264	154.358	187.765	254.436	76.9951	177.528	83.4868	73.9655	159.606	101.205	67.2982	212.18	105.834	115.909	222.304	189.087	146.951	202.735	184.79	196.75	272.278	221.103	97.5589	178.797	159.678	108.544	224.985	181.879	99.8458	244.699	102.903	109.209	165.954	182.457	128.984
ATR - phospho_Thr1989	300	157.244		80.9797	235.239	93.2716	67.5898	140.558		75.6252	109.968	111.185	61.4011	149.525		65.7471	78.4556	63.3156		104.78			197.86	114.375	110.876	103.919		98.6491	167.556		76.3504	74.6525			146.603	222.689	69.5188	72.2062	58.802	49.289	135.73	126.039	62.6309
Aurora A (AIK)	48	195.113		175.996	141.76	145.424	68.1058	264.17		202.531	292.469	167.403	53.6042	237.76		147.498	74.5351	105.194	60.8116	239.685		194.135	346.831	248.119	351.728	363.252		164.963	173.888	49.1859	72.6389	254.371		227.575	334.332	267.529	242.616	371.06		140.135	489.619	170.453	223.315
Aurora B (AIM1)	40	861.958	175.077	428.113	614.422	679.479	662.612	1157.11	218.293	436.658	985.621	754.562	798.702	1002.03	155.842	311.001	792.65	812.758	515.277	1142.98	90.8576	462.681	1199.15	1262.27	2015.67	1579.66	353.304	418.163	1206.01	542.919	579.256	1276.07	131.341	486.087	1332.98	1276.18	1159.19	1301.72	336.981	375.95	1439.87	1161.81	1271.1
Axin1	110	57.1796			86.2887	184.036	79.9727	109.655		51.7981	101.779	97.8599	70.1727			56.6636	68.1464	192.938	70.5415	70.7267		95.3982	54.5383	71.9454	66.8442	131.87			120.674	96.4981	90.6661	98.3517		71.3138	60.4798	145.1	73.7179	109.646		63.7858	65.9419	152.447	65.7111
beta-Catenin	92	19459.8	15784.1	12421.9	33595.1	29490.9	28753.5	18343.4	15253	10044.2	37360.2	13596.8	26102.8	20975.2	18678.7	9603.4	29546.7	29651.8	23953.9	14248.1	15613.5	9712.97	20784.5	18497.7	18216.1	14649.8	15525.7	9853.4	34517.5	23851.4	33263.6	17816.5	12297	8871.75	27585.3	21187.2	20086.3	21782.4	14887.1	7807.96	29308.3	25213.2	19242.6
beta-Catenin - phospho_Ser45	92																		51.4872
beta-Catenin - phospho_Ser675	92	2509.13	1164.03	1065.29	4120.8	3954.14	3546.66	2285.07	1062.88	940.653	4410.44	1777.3	3708.43	2917.06	1732.7	859.362	3877.62	4364.16	3075.14	1857.78	1141.59	864.069	2290.38	2085.26	2067.4	2105.4	1122.76	882.909	4759.51	2641.52	4464.91	2459.58	924.224	765.312	3113.26	2678.31	2583.63	2863.01	1204.59	734.02	3291.05	3382.65	2414.37
beta-Catenin (non-phospho Ser33/37/Thr41; active)	92	1926.05	328.985	383.574	6171.18	5646.95	5857.1	1647.32	344.125	243.192	5792.65	1281.96	4766.38	1808.56	503.24	181.453	5349.04	5127.57	4912.57	1288.25	360.934	254.952	2429.66	2317.93	2340.08	1153.08	283.695	245.938	5046.89	4021.07	7197.62	1430.38	252.449	264.543	3869.26	2467.21	2722.66	1750.33	327.934	227.599	4219.73	3281.22	2256.38
BMP4	46	61.1922	236.869		231.13	166.485	151.174		195.314		213.503	63.2966	175.919	74.6304	189.237	50.1754	174.849	155.796	166.117	60.6853	183.712	74.8876	69.7583	92.2377	120.426		173.772		153.309	210.328	446.438	91.6369	135.614		96.7677	102.276	120.375	99.4506	208.069	80.0946	119.245	91.2283	210.994
Calmodulin	17
CaMK II (pan) [50kDa]	50 (alpha isoform)	241.76		687.248	74.6038	50.6475	69.1377	168.969		507.103	100.609	330.85	108.67	185.453		588.047			40.8452	234.883		826.387	285.029	285.476	92.8391	135.93		715.754	83.7779		73.1691	165.894		820.633	148.78	102.528	87.715	226.48		997.861	157.162	97.8304	96.2565
CaMK II (pan) [60kDa]	60 (beta isoform)				77.1719	69.703	88.2279		110.24	81.841	174.897		116.467		123.607				88.785		101.84				92.8391		135.212		57.9626	49.6544	86.4244	166.948	59.3734		81.043	57.0577	122.708		79.2979	97.1283	91.7691	81.0252	110.374
Caseinkinase 1 alpha	34	1261.96	800.434	613.287	1150.52	1395.82	739.876	1641.84	799.996	683.217	1810.38	739.571	679.311	1330.4	658.966	612.919	1178.22	1007.57	527.034	1466.92	742.836	523.736	1406.23	1218	895.5	1769.87	760.316	640.945	1526.51	1124.48	785.773	1632.61	559.999	563.169	1760.2	1073.52	772.172	1749.66	780.681	689.563	1653.49	1217.18	756.705
cdc2 (CDK1)	34	6712.21	852.499	2228.56	8626.82	10753.8	5267.36	8521.6	620.957	2429.85	13371.7	5512.22	8776.46	6568.79	434.131	1479.53	5648.08	9680.81	4536.35	7281.36	613.039	2296.23	13532.9	13411.5	12012.3	11663.5	549.862	1987.78	15965.4	5249.31	9447.3	9269.02	515.919	2461.64	16442	13274.3	9243.2	10346.4	759.62	1942.08	18376.1	15358.2	11258.4
cdc2 (CDK1) - phospho_Tyr15	34	1585.98	104.703	422.714	1995.43	3094.51	1355.41	1916.98	84.8004	446.5	2748.63	1246.78	2448.74	1513.21		296.727	1214.08	2753.48	1349.61	1788.25	68.892	452.187	3358.08	4044.51	3084.91	3073.5	67.1052	429.672	4308.72	1255.88	2829.21	2198.76	57.1244	492.38	3975.7	4261.82	2353.38	2434.28	105.165	388.03	4880.25	4497.2	3007.57
CDK2	33	588.85	139.604	336.066	2469.5	2407.51	1406.49	690.331	106.137	347.047	2809.46	1248.03	1906.36	602.326	96.4736	218.004	1683.37	2547.58	1042.92	801.133	142.776	446.464	1885.43	2554.98	1625.48	893.749	113.177	361.713	3280.98	1593.16	2189.24	821.836	97.1565	365.09	2738.04	2194.14	1647.46	1000.19	173.579	366.768	2483.81	3511.09	1678.2
CDK4	30	1384.22	282.641	696.426	2651.32	4383.27	1949.01	1828.13	252.76	663.016	3945.41	2955.78	2779.62	1386.94	185.526	510.405	1617.58	2096.89	1055.79	1921.41	261.091	785.127	4424.86	3406.68	3509.85	2621.17	134.961	836.325	4941.92	1928.09	2308.01	1745.45	289.22	728.082	4860.64	4077.17	2700.85	2078.6	384.757	648.972	5003.75	3523.09	3485
CDK6	95				254.757	129.878	61.9143				1189.18		68.2235				82.0447	222.477	121.623				89.0138	155.421	178.251				152.456	114.299	92.2567				503.676	74.5655	207.857				472.034	211.866	405.047
CDK6 - phospho_Tyr13	36	231.226			155.114	156.33	164.847	216.071			189.52	151.37		253.875			146.941	199.17	138.448	206.068			136.98		142.177	286.241	142.974		181.559	153.648	239.258	288.077			152.53	111.344	195.959	315.233		133.249	200.985	163.251	155.807
Chk1 - phospho_Ser296	56	78.7474		60.4649		51.9012		117.63		93.7545	97.6847			115.71		85.2117	73.9747			160.445	51.4194		93.0494	52.1143	83.5552	128.739		95.9088	79.3942	48.7175		71.3609		55.5828	88.0586	57.9394	65.3197	98.4478		74.4167	119.932	64.8201	85.6041
Chk2	62	2055.96	1892.09	6124.5	1604.05	931.212	710.467	1304.9	1058.5	5496.3	960.469	385.818	802.113	1580.84	644.703	4108.76	819.102	818.616	546.899	1649.42	1361.99	4968.22	1149.8	1103.62	774.544	1398.27	550.362	3851.84	1333.14	575.71	630.951	1694.76	1148.45	4763.08	1192.18	1072.13	501.095	2223.68	1344.53	4297.93	1370.49	1206.22	563.935
Chk2 - phospho_Thr68	62	1070.86	861.797	783.884	419.245	187.546	161.493	699.054	359.718	811.676	159.688	266.096	99.4113	1232.26	115.026	647.523	159.83	166.515	75.8118	656.405	765.301	621.519	382.575	413.225	148.543	374.387	216.84	891.13	194.589	214.076	123.672	1110.7	351.742	884.868	287.763	277.101	167.265	1079.08	597.349	953.887	361.856	155.748
c-Jun	48	491.544	77.812	80.9797	960.475	387.629	371.486	212.831	81.5178		1317.87	1597.82	342.701	890.413	87.6611	201.999	500.338	360.45	224.598	436.694	76.3803	75.8416	442.763	622.143	1371.9	498.718	119.688	113.995	372.617	296.053	534.983	317.043	85.4617	121.653	714.629	1136.62	1030.65	490.066	105.165	115.491	855.596	556.373	927.656
c-myc	70-57	1605.54	831.759	1189.59	2554.51	2479.47	2014.28	1538.92	852.927	997.89	1887.01	2499.8	1590.58	1640.55	757.642	773.826	2709.49	3246.3	2269.49	1482.31	653.726	1230.16	2236.42	2303.18	1603.2	99439.8	913.431	1020.2	2626.83	3337.15	1843.54	1646.04	905.444	984.89	1929.31	2767.99	1313.51	2208.64	898.144	931.417	2074.15	3624.83	1786.39
Cofilin	19	50253.9	8004.91	58901.7	83206.5	75555.6	38814.1	49532.5	4672.23	52530.5	79134	47409.6	33302.3	45277.2	4887.22	48721	95225.8	69402.4	40575.5	47413.1	8241.34	56184	62423.2	51618.8	29438	57483	3313.19	50529.8	66957	46413.3	38788.7	39026.8	12264	76683.3	93606.7	72546.9	28269	51968.7	10473	60328.8	93829	77060.3	38504.7
Contactin 1	135				55.4713	56.665	58.3027					63.2966						107.188	61.6225		68.892		65.4921	81.6304					67.7042	105.398						87.161						147.046	78.0319
c-Raf - phospho_Ser289/296/301	74	515.871	226.57	394.641	418.218	529.417	423.597	450.086	203.521	371.392	685.694	282.648	395.209	426.912	102.503	286.779	172.159	533.072	290.68	638.069	169.859	255.667	596.693	459.805	767.117	772.201	164.383	381.991	568.545	476.167	499.194	453.445	97.7187	243.306	666.125	564.027	422.129	708.69	193.368	264.808	525.612	626.595	443.293
Cyclin B1	58	13590.2	3057.84	9442.24	2447.16	4529.19	3789.42	21205.1	2566.44	8864.34	4000.54	5484.32	3478.91	13484.2	1389.36	4831.76	2460	4065.66	2029.89	16929.9	2040.55	7903.14	14031.3	8829.68	19594.5	22991.6	2165.89	5629.3	6671.91	2412.57	2473.7	17358.1	1864.86	6894.36	9553.39	6517.17	8494.13	16407.5	2546.01	5706.89	11414.5	6129.55	6081.87
Cyclin D1	36	104.829			119.674	299.372					361.492	169.485	59.9392	71.8565			139.431	167.512	69.7307				257.356	160.032	144.299	69.1247			128.102	218.292	85.8942				282.562	136.032	71.735				354.438	145.845	152.984
Cyclin D2	31	832.114	58.7881	334.176	1415.55	1082.15	497.379	397.875		282.3	2416.38	1489.97	904.936	873.241	70.4999	350.795	647.839	465.644	522.98	401.221	79.8748	227.525	1456.74	884.098	933.962	720.474		337.051	1282.48	596.321	1071.29	406.178	89.285	346.082	1909.71	1339.16	870.152	458.643	85.5173	167.196	2325.14	1091.29	891.207
Cyclin E1 [45kDa]	45 (additional peak)	200.129	77.2399	75.1762	222.656	269.159	305.96	290.587		95.3085	518.84	391.856	246.214	278.444		86.0768	144.363	189.698	122.941	387.032	57.9093	85.8584	422.412	252.27	361.012	473.434	79.6248	91.5244	353.012	183.979	411.974	430.272	75.5662		474.404	420.438	259.179	446.943		116.699	573.694	465.295	366.609
Cyclin E1 [55kDa]	55 (supplier MW) - real peak!	122.886			1414	1855.78	1655.69	118.503			3258.11	716.667	1819.74	102.765			586.306	1029	1650.33	386.378			912.911	940.133	1676.14	845.501			1531.26	751.842	1875.89	154.308			1795.16	1165.84	2396.53				2069.48	1202.77	2415.33
DKK1	29	15673.6	12514	1678.17	51874.5	13866.9	16606.2	16339.9	18081.5	1669.45	38763.4	18120.7	13653.2	16856.3	27899.4	2016.32	76565.3	45048.8	14260.7	20300.5	12723.1	2213.6	33545.5	29543.7	10162.4	21854.8	17526	1322.72	52969.5	52872.5	13754.5	24354.5	12972.9	2269.59	45103.4	25933.4	11998.1	28518.8	21737.2	1939.18	60650.5	41242	14200.5
DLL3	65				59.5803				72.7642		105.874	86.6164	86.7413				69.8276	167.512	55.1359				60.4187	46.1189	82.7595		58.091		74.5234	132.568	108.163		46.3293		64.8344	97.2374	65.3197				82.9769	121.838
Dvl2	92	869.105	170.071	610.587	2764.96	3954.52	2973.31	1338.54	154.145	686.325	3934.3	2924.14	3184.7	999.65	122.447	566.636	1798.71	3877.96	2478.18	1087.1	205.678	910.099	2532.97	3212.87	3186.24	1138.7	93.8971	525.58	3746.75	2005.85	3628.77	1089.11	182.618	706.845	2607.16	4088.76	2885.96	1370.58	198.457	514.152	3256.43	4100.47	2802.73
Dvl3	91	541.702	124.156	422.174	1589.02	2459.16	1512.77	668.899	112.155	293.177	1910.99	1051.47	1179.29	660.578	153.987	273.802	1174.18	2225.02	1108.39	671.467	104.836	385.409	989.76	1237.83	972.424	676.401	104.414	140.301	1586.91	1531.56	1570.49	661.998	99.8553	352.898	1107.87	1532.62	1026.45	792.931	137.958	266.741	1249.6	2182.28	919.956
eEF2	95	26729.2	10849.1	16158.2	18949.4	19254.3	14862	25434.1	5539.79	16983.7	24963.7	16220.8	15689	25444.9	3084.6	13269.9	7917.54	13694.4	10282.5	21508.3	9350.1	16539.4	20861.1	16520.5	25446.4	26868.5	2877.26	19532.2	22932.5	11357.3	15422.8	23030.4	5641.6	10744.3	17126.9	24171.3	21672.1	33213.5	5613.33	13720.8	20105.4	24217.7	25758.9
eEF2 - phospho_Thr56	95	50811.6	24122.2	21896.9	18216.9	9028.17	9037.43	47945.4	13350	32053.2	10839.2	6247	24675.8	55253.7	5577.84	16999.5	5623.65	4414.14	6114	42667	22796.3	14134.2	21074	10308.5	39742.8	36651.6	9363.67	24111.1	19672.6	6595.37	15815.1	49272	14012.3	11822.6	10735.9	14133.7	34980.4	60639.8	15517.5	14715.5	17873.6	14569.5	38982.1
eEF2k	95	601.891	321.833	507.473	333.341	363.559	119.701	903.163	240.177	550.614	314.697	172.4	357.686	529.413	160.944	423.896	125.981	172.996	135.407	676.27	243.618	300.027	321.003	260.11	355.972	648.102	167.262	480.092	411.096	126.478	218.977	626.449	240.642	302.035	301.069	371.82	286.007	933.499	277.755	324.848	343.447	363.113	320.855
eEF2k - phospho_Ser366	105	684.024	321.833	432.972	347.466	424.737	134.148	852.571	205.299	458.931	335.023	246.524	236.833	482.918	143.319	339.117	106.479	223.35	70.2374	669.83	219.281	264.73	370.929	366.184	444.567	656.104	111.425	347.464	391.248	186.907	188.755	669.897	209.494	253.269	338.566	603.829	267.811	825.357	174.286	272.298	403.619	420.431	258.738
eIF2 alpha	38	3622.38	3879.16	4339.84	2612.8	2413.03	1527.74	3793.08	2376.05	4746.13	2671.41	2212.47	2239.19	4120.12	2415.32	4509.3	2277.52	1930.38	1245.83	3555.33	2927.04	4366.37	2722.07	2257.52	3152.68	4261.14	2557.26	5767.68	3531.82	1735.09	2117.13	4394.1	3944.17	6023.65	3667.01	2717.61	2189.49	4078.98	3180.54	4861.85	3967.5	2565.2	2376.89
eIF2 alpha - phospho_Ser51	38	574.806	149.903	288.288	519.016	590.72	207.929	368.094	106.684	248.113	679.698	728.744	195.899	507.354	104.706	248.714	423.673	538.93	180.408	470.202	129.297	328.17	248.132	707.463	171.355	332.054	95.6499	330.474	194.832	387.398	142.097	499.79	131.341	284.6	347.88	807.121	155.368	565.615	122.127	282.687	297.288	729.227	147.85
eIF4B	80
eIF4B - phospho_Ser406	80	56.6781		58.3054	82.4365			136.571			334.585			72.9132			101.323			107.836			176.644		114.59	156.806			85.2391			145.355			236.597	144.093	46.6569	183.858			191.781	82.2255	115.508
eIF4E	25	22915.5	5780.97	12329.7	18098	12535	8139.67	19621.9	3707.69	12427.9	17214.7	15300.1	8281.11	20370	3003.78	10784.7	18534.5	12074.8	5673.62	20372.1	4923.91	13143.5	19849.6	14338.8	8968.26	21644.1	3117.64	10941.4	19866	10258.3	8226.23	19155.8	4785.29	13138	19861.5	13668.2	7371.33	23395.5	5336.99	11887.8	22547.2	14591.1	7879.81
eIF4E - phospho_Ser209	25	662.582		220.265	277.87	322.941	143.435	509.4		214.444	356.812	1242.2	192	464.954		161.34	358.665	279.187	83.5147	564.504	71.8874	229.433	810.349	738.363	384.619	573.41		183.049	503.642	248.74	153.231	433.959	55.775	220.234	540.448	673.104	210.423	450.62		194.257	683.048	535.967	174.545
Elk-1 - phospho_Ser383	47	261.697	395.354	515.031	323.326	230.672	175.037	221.056	288.321	591.793	380.502	193.325	126.335	120.465	333.019	380.425	222.148	114.666	140.678	155.97	277.315	464.112	213.08	191.163	164.325	165.157	186.042	438.44	240.253	140.531		157.336	261.783	414.249	291.997	171.173	130.056	168.815	298.957	433.816	329.16	171.653	87.5293
EphA4 (Ephrin type-A receptor 4)	110	336.056			297.901	296.112	264.168	285.603		152.804	318.645	354.378	369.016	322.694	93.9226		255.549	294.642	208.787	224.405	192.948	114.359	333.917	247.543	239.923	232.774			354.229	241.948	331.249	179.061			231.759	282.769	262.678	352.005			332.594		321.368
Ephrin B - phospho_Tyr324/Tyr329	59																												65.7559
Erk1/2 (MAPK p44/42) - phospho_Thr202/Tyr204 [42kDa]	42 (Erk2)	4857.82	257.752	2644.26	3521.14	660.423	942.001	2169.19	138.416	1548.24	2431.88	4319	730.478	1656.13	64.0065	1836.38	2730.62	907.108	2156.99	1826.89	216.411	1912.73	4213.23	4502.53	3953.89	1195.13	63.0989	1067.33	1711.6	4266.06	2629.91	2320.42	196.787	1934.12	1709.64	3532.79	2566.54	3191.78	117.604	864.732	4258.47	3080.46	1055.68
Erk1/2 (MAPK p44/42) - phospho_Thr202/Tyr204 [44kDa]	44 (Erk1)	962.085	70.6602	635.421	629.445	96.7819	205.994	656.438		435.104	411.504	1097.12	161.787	422.421		499.808	556.884	181.721	316.423	288.801	69.6409	388.748	869.672	1021.94	643.508	316.338		345.546	348.75	867.546	509.467	426.586	88.8352	512.043	299.738	767.823	564.724	512.798		188.7	702.556	441.437	144.064
GLI2	220	165.395		77.4706	173.091	338.987	83.0684	158.004		73.0353	392.494	107.438	193.462	82.4236		48.8778	45.7298	91.7328	128.921	140.799		84.9044	267.157	162.338	262.072	237.761		63.5739	302.477		259.273	116.784			55.6414	384.919	142.304	166.977			151.666	244.276	183.786
GLI3	200				98.6157	132.887	78.4248				153.839	55.3845						51.849	42.1627				102.389	123.137	71.0883				177.784	59.3745	158.533					135.528					94.5167	93.0289	98.5667
GSK3 alpha/beta - phospho_Ser21/Ser9 [46kDa]	46 (GKS3 beta - pS9)	345.523	72.6627	213.989	430.801	397.909	672.802	239.435	61.5486	147.625	828.492	574.666	266.072	308.362	56.4695	86.0768	692.112	560.119	294.734	218.183	79.2508	123.243	311.376	551.581	689.132	295.056	53.584	112.761	334.381	302.494	466.851	270.171	93.4456	174.352	703.743	563.272	419.329	281.554		101.055	469.218	402.725	474.865
GSK3 alpha/beta - phospho_Ser21/Ser9 [51kDa]	51 (GSK3 alpha - pS21)	2265.43	240.731	1290.34	825.778	832.174	551.038	1337.36	176.439	920.97	718.378	1280.51	240.488	1407.61	79.4284	701.483	824.37	493.563	206.76	1097.46	208.299	735.818	928.246	894.533	1247.82	1129.65	94.1475	657.25	667.544	438.223	320.778	366.021	225.237	738.045	736.644	808.632	499.696	1578.93	133.435	547.797	737.381	424.932	327.529
GSK3 beta	46	5332.25	1810.27	3563.92	9039	7223.41	10237.5	5200.41	1212.1	3161.63	9468.84	5610.91	6588.92	5096.26	845.767	2742.13	12552.6	11865.3	7547.33	4689.68	1534.6	3249.02	6137.8	6190.53	5670.35	4482.43	927.203	2981.94	8847.09	10205.8	8878.39	5210.66	1280.13	2920.72	8372.34	7446.72	5916.1	5776.49	1311.74	2697.97	9122.24	9446.93	5473.53
GSK3 beta - phospho_Ser9	46	356.495	85.8221	239.025	537.25	493.186	606.761	264.793		145.812	862.492	601.318	202.477	313.315		113.76	682.585	608.229	107.028	232.481	59.6565	122.587	347.869	590.955	665.458	237.529	73.6154	132.628	365.554	339.851	387.054	259.638	70.5059	189.82	611.088	591.989	152.102	234.002		136.753	481.101	439.937	201.24
Histone deacetylase 2 (HDAC2)	55	30613.7	2266.27	4562.4	50430.9	37464.6	33992.5	32439.1	2691.18	4972.62	50596	43319	38260.1	31105.9	2094.82	4120.01	59726.7	53616.8	28925.7	35436.3	3514.37	5015.56	54907.2	50322.6	38755.3	25223.9	3408.84	4606.91	50750.9	49348	35295.1	32259.9	2351.55	5065.38	48383.7	41676	29727.9	44060.1	4295.37	3943.6	51217.6	51770.3	31857.6
Histone H2A.X - phospho_Ser139	15	1437.77	3278.4	606.268	389.583	492.183	110.414	1118.24	2962.4	757.288	338.679	1827.27	217.219	2544.3	2167.64	590.21	641.226	301.123	110.272	1341.95	4375.14	460.296	888.063	1558.36	278.783	433.305	1799.32	1197.49	404.886	2652.29	190.876	1948.07	2925.49	752.334	655.117	740.113	449.539	1926.17	2788.01	745.134	851.063	466.345	287.999
Histone H3 - acetyl_Lys9/Lys14	17	10572.6	11263.3	3251.34	19198.6	17962.3	13387.2	13828.8	15037.6	4079.62	15583.1	26970.8	37289.7	18255.8	15727.4	4538.17	28732.6	37046.6	17510.9	14395.5	16012.4	5740.59	24034.3	25861.1	6795.83	11709.2	23073.2	5221.55	30804.8	43073.5	22155.7	17725.3	10989.9	4262.05	22907.7	24891	10698.3	14112.6	15982.7	5044.88	24663.4	37593.3	6844.48
Histone H3 - phospho_Ser10	17	881.018	372.325	296.386	868.28	575.175	1140.26	2403.95	542.175	441.32	2193.37	1087.18	2510.14	582.777	530.141	271.207	2556	415.789	731.564	2002.83	462.9	334.371	3546.26	1079.64	1802.14	2678.23	680.316	297.591	3479.95	283.405	1061.48	1300.3	305.413	284.993	4247.13	1036.99	1062.84	972.778	571.058	304.432	3711.98	943.943	1457.97
ILK1	51	807.035	452.854	716.941	1158.73	2243.53	874.024	1042.97	377.498	737.087	1688.72	606.211	1122.28	817.367	242.807	457.851	537.55	597.759	518.115	882.447	325.49	622.473	1014.67	959.272	1354.92	892.126	302.474	768.23	1107.62	605.221	929.725	1000.76	352.192	705.534	1480.06	1327.06	1477.04	1264.28	405.818	625.294	1716.69	942.293	1408.94
ILK1 - phospho_Ser343	51				186.959	237.191	164.589				293.932	96.9229	208.082				52.9031	113.17	160.036				136.057	135.589	225.732				203.113	95.0928	261.394	76.8907			165.957	208.078	170.298				150.018	142.844	180.192
ILK1 - phospho_Thr173 [50kDa]	50 (supplier MW) - real peak!	6392.71	1685.33	3166.31	7362.34	7735.28	3887.7	4870.95	1253.68	2978.52	7652.9	5885.07	3762.34	5802.34	1603.06	2531.05	8444.27	7705.18	3717.67	5043.05	1369.79	3717.97	6446.7	5080.05	2122.04	5459.11	1106.86	3377.98	7646.5	7497.05	4468.69	5243.12	1997.22	3712.58	6606.09	6574.67	3484.75	6668.37	2480.07	3461.34	7059.84	9676.88	3299.29
ILK1 - phospho_Thr173 [55kDa]	55 (additional peak)	8013.8	5257.96	672.672	1504.34	769.491	1675.3	8059.43	7482.4	457.766	823.447	3035.48	1421.06	10731.3	7466.38	422.814	2725.13	4166.99	1421.32	6950.59	6842.84	449.743	2638.94	2524.03	2084.9	8540.26	11124.3	361.234	1182.08	5876.02	1277.21	11495.5	5377	370.137	1192.42	2638.95	1704.79	15295	6170.46	465.829	1466.31	2574.27	1381.09
Integrin alpha5	150		113.857						105.043		100.024	54.9681			54.2664						50.421				79.5764		70.1099										56.9214		102.338	48.8058	76.3827		61.6042
Integrin beta1	130		63.3653		74.4754	275.803			115.438		95.0525				105.286						52.4179				67.3747		225.353										98.4461		68.9792				84.1924
JNK/SAPK - phospho_Thr183/Tyr185 [46kDa]	46 (p46 isoform)										164.953	51.2203					96.8396		44.1898					47.0412						59.4916						102.276
JNK/SAPK - phospho_Thr183/Tyr185 [51kDa]	54 (p54 isoform)
KIBRA	135	277.873	335.278	72.8818	601.196	1270.7	472.097	196.881	372.574	79.2511	394.249	725.829	324.061	154.808	228.197	48.229	344.094	940.76	219.327	168.522	241.621	49.1301	317.775	790.938	297.085	204.127	259.406	73.9868	442.148	1177.65	390.766	194.728	135.164		238.049	473.214	217.888	251.217	187.29	63.3026	291.243	520.962	214.074
LAMC1	230	511.858	821.031	576.576	463.802	745.421	193.998	350.898	1083.8	309.235	1785.23	1137.26	87.2286	387.946	877.075	266.773	516.926	369.424	107.434	484.5	614.537	333.894	983.995	718.301	641.386	301.551	789.237	250.459	478.313	676.19	121.949	728.75	703.035	533.28	853.007	765.556	551.835	814.994	777.147	254.66	1254	563.425	770.565
LATS1	140	65.7064		120.93	263.36	336.981	196.707	67.2886		87.1503	390.154	141.168	91.6144	55.4774			173.504	355.963	120.002	56.756		78.7035	148.51	163.722	91.6455	119.692		54.805	241.592	161.611	129.902	61.6179			149.022	144.597	75.1176	77.5548		72.9671	164.855	190.859	64.6844
LEF1	58-25				239.348		188.839				134.536	70.7922	128.163					159.535	127.704				232.912	371.257	93.9002				316.115	164.89	196.178				588.348	207.574	187.094				804.491	406.326	147.85
LRP6 - phospho_Ser1490	210		85.2499	69.2377	181.309	261.512	212.831	118.877	67.5667		245.089	146.998	181.401	57.0625	83.4868		155.123	248.277	118.583	55.4463			169.495	263.339	203.45	105.311	73.8658		227.223	200.725	219.507	98.615		75.5087	313.527	170.165	153.035	100.286	61.629	74.4167	246.733	212.166	99.3367
MAP2-B	280				812.038	941.993	1552.24				161.735	128.259	312.853				898.793	1295.23	878.12				333.456	409.535	597.354				490.49	498.652	751.839				320.059	521.454	418.513				162.382	565.676	190.973
MCM2	125	39030.6	3820.51	5082.56	46973.9	41684	34618.1	39948	2547.98	4866.04	41620.7	24386.1	41641.5	39614.3	1680.64	4701.35	35813.2	39103.1	31960.6	36196.4	4300.89	5688.36	36002.2	41880.2	41964.8	39062.5	2093.78	6532.76	46233.7	33590.5	40458	39580.3	2853.07	4019	39230.1	44720.6	38490.9	49758.1	3287.68	5110.11	45397.1	47639	40156.7
MDM2	60 (cleaved isoform)				251.29	187.045	163.041				128.248	222.787					327.058	341.879	129.529	123.335	54.4147		155.082	141.931		152.631			167.799	323.69	113.465					222.689	106.961				116.772	286.889	134.502
MEK1 - phospho_Ser298	45	160.003	115.574	165.199	746.295	141.913	635.138	135.574		82.359	454.497	254.436	733.402			51.0405	494.734	146.075	393.654	115.258	68.892	82.9964	186.33	337.129	700.272	122.012			1188.48	194.402	2207.8	78.4707	56.8995	83.3742	270.95	319.926	853.355	108.978		54.1213	265.141	203.463	1039.57
MEK1/2 - phospho_Ser217/Ser221	45	265.835	96.1207	160.205	391.381	80.1083	477.772	355.383	85.3475	239.307	1432.51	766.014	311.391	293.766	59.3684	189.455	968.844	578.814	448.79	508.73	99.5939	450.16	706.115	694.319	1176.14	411.501	86.3854	155.098	682.4	481.554	409.588	432.115	63.8714	246.976	1303.94	1041.4	577.146	573.638	115.766	211.411	874.554	473.547	843.977
MOB1	25	205.646		77.8755	445.311	351.524	281.71	192.396		122.243	380.21	303.157	293.361	202.361		56.6636	365.839	328.045	171.286	173.324		120.202	336.223	282.247	193.636	181.394			439.347	154.584	291.086	198.547		114.181	318.366	283.147	177.296	175.167		82.1484	357.185	406.326	205.347
MOB1 - phospho_Thr35	24	133.419	73.2348	63.1642	373.918	434.766	699.116	129.593	80.4236	96.3444	1397.42	574.666	359.148	97.7459	89.5164	51.0405	477.025	428.253	306.896	104.344	96.8482	84.4274	399.409	279.48	205.307	147.064	57.0895		384.307	136.315	723.738	129.029	91.7589	97.5321	652.214	508.355	157.7	125.024	105.165	74.4167	479.178	336.104	328.556
MSK1 - phospho_Ser376	90	138.435	150.761	71.802	101.697	57.9187		57.3199	87.5359		190.982	397.269	83.8174	117.295	153.523				64.4603		156.006	59.1469	132.829	183.092	94.9612		115.681	93.1686		50.1228	81.1223	59.5113	142.586	79.1793	119.266	151.65	114.309	76.8862	131.174	91.3296		98.4306
Mst1	59	420.822		58.3054	1206.5	1184.45	754.323	413.7		106.186	757.495	1074.79	852.306	266.82		63.1518	776.51	746.326	606.089	469.984		73.9336	1012.13	1101.78	636.081	442.583		94.6757	1141.23	908.3	1087.46	331.262		88.6178	752.369	922.496	756.309	390.114		74.4167	816.031	1044.92	727.956
mTOR (FRAP)	289	1459.84	783.412	1661.16	3097.28	2750.76	1732.05	1473.37	710.682	1953.05	3433.3	3595.1	1352.29	2381.04	542.2	1035.73	2341.64	1645.71	1306.64	2203.88	704.396	1057.49	3139.24	2952.99	1591	2835.97	601.818	1611.27	3108.55	2494.31	1966.02	2130.56	971.115	974.272	2732.24	3158.96	1069.38	2780.77	568.231	883.336	2320.61	2642.92	1342.46
mTOR (FRAP)- phospho_Ser2448	289	703.962	393.637	791.442	910.526	965.813	405.668	739.801	317.865	988.566	1334.54	1443.33	296.772	838.766	259.969	433.412	729.996	606.234	247.909	790.873	268.579	317.199	1000.37	939.21	659.954	1343.99	244.884	720.138	839.24	692.351	405.081	716.769	397.959	417.657	1038.8	1057.02	412.914	1210.12	237.045	365.319	799.545	745.432	615.015
Nanog	42	349.348	188.093	164.119	592.464	200.584	360.135	362.611	142.246	136.747	494.858	369.369	339.412	566.398	185.294	70.9377	295.002	185.46	255.003	314.668	122.932	167.424	424.776	211.34	419.5	359.193	145.854	159.483	493.169	170.043	387.849	556.668	124.144	149.051	469.202	214.124	252.647	739.445	179.233	137.961	589.493	174.354	335.229
N-Cadherin	130				100.413	224.153	158.913				100.024	41.6425	199.797				85.6313	144.08	156.489					101.923	117.243				149.29	67.9234	297.448					78.596	155.834					90.6282	207.401
NCAM (CD56)	220-120		98.4093	56.1459	1590.05	1323.1	2719.07		76.5939		2290.33	1124.76	2621.85		83.023		8296.82	5165.95	2568.99			62.3666	1088	885.713	713.005		107.168		1578.87	8985.57	1913.53		67.4698		646.408	1069.61	743.711		106.861		708.875	2606.31	533.903
Nestin	240				748.863	670.453	309.056				1433.83	267.761	371.818				509.446	327.047	88.785				728.253	351.426	342.709				1090.57	337.275	314.415				365.782	1010.92	176.363				747.891	540.168	151.444
p21 (Waf1, Cip1, CDKN1A)	21				186.445	275.803					1274.29	82.0357		116.238		102.081							141.592	137.434	136.871				100.339	60.4284					408.118	59.9547	165.166				336.304		178.652
p38 MAPK - phospho_Thr180/Tyr182	43	341.573		170.057	529.546	504.469	191.419	164.483		164.2	1560.91	490.445	286.051	232.741	85.8059	157.447	158.709	109.681		257.912		146.913	184.485	546.508	222.814		65.102	65.218	155.379	54.4559	276.77	294.397	65.2208	155.212	431.342	593.753	124.341	454.632		168.646	329.984	355.16	62.3742
p38 MAPK delta	43	1022.71		186.793	127.892	173.004		660.799		137.265			58.9646	492.428		107.272				362.365	72.8858	136.896				545.111		212.644	55.2837	48.2491		614.599	51.7268	137.384				573.304		127.088			52.8769
p53	53	585.339	116.718	397.341	514.008	572.668	470.291	332.331	133.492	242.933	4279.12	10949.4	567.229	1738.56	208.253	248.931	304.865	361.697	333.653	8102.25	408.859	2146.94	14703.2	11966.6	11026.1	2065.39	100.658	274.025	1599.09	529.452	1040.27	1329.53	333.526	486.087	4872.01	10339.9	4597.11	3548.13	131.739	237.747	7874.56	9665.55	3427.37
p53 - phospho_Ser15	53	157.495	81.674					118.627	89.1772		87.1558	3908.15		576.173	62.6151	140.686				2872.95	2359.93	2068.23	4152.75	4309.92	2393.66	424.49		140.301	179.246	76.8238	85.8942	524.542	1220.75	1338.44	790.592	2467.84	1470.16	1063.7	248.495	473.078	1509.52	1353.42	830.373
p70 S6 kinase - phospho_Thr421/Ser424 [70kDa]	70 (p70 S6K- pS421/S424)	423.455	61.5058	269.055	445.055	627.829	282.742	298.064		233.545	640.508	544.684	343.067	248.592		116.139	442.615	385.128	146.353	217.856		158.599	358.361	455.654	459.023	522.842		127.353	263.024	279.072	376.45	227.907		172.451	462.066	483.668	429.127	439.923		165.022	427.386	385.17	354.737
p70 S6 kinase - phospho_Thr421/Ser424 [85kDa]	85 (p85 S6K- pS444/S447)	241.258		141.917	629.959	714.581	433.4	118.627		91.3589	568.56	116.599	668.59	107.785		78.5072	230.106	676.28	358.586	93.8657		89.9128	247.209	354.654	323.213	410.109		60.9021	522.881	653.822	461.814	102.302		90.7809	438.842	467.042	252.531	177.841	70.8168	100.269	455.274	808.901	238.203
p70 S6 kinase [70kDa]	70 (p70 S6K)	2030.76	551.764	2165.26	4946.06	4549.5	3370.14	1995.67	301.246	1812.16	4264.27	3018.04	3615.11	1899.44	174.511	1421.24	3504.1	3079.16	2837.67	1796.06	469.077	1903.49	3728.55	3369.96	2471.51	2053.1	234.868	1777.12	4315.84	2736.61	4320.69	2498.49	393.855	2041.16	4114.99	3195.8	2970.65	2966.05	403.062	1570.72	4793.15	4608.23	2317.28
p70 S6 kinase [85kDa]	85 (p85 S6K)	874.874	240.802	708.168	814.735	136.648	669.255	723.664	131.235	526.01	1361.37	165.529	1238.99	876.543	140.884	519.164	920.705	264.854	747.375	738.429	297.971	658.188	762.498	649.411	649.211	397.815	108.67	679.514	1403.58	577.115	1014.29	197.559	168.843	625.503	958.786	326.665	497.829	874.079	287.154	644.381	895.436	796.447	329.005
PARP	116 (full-length)	8039.63	12276	6190.09	13799	24360.4	7459.39	6937.83	11664.4	4957.85	7988.07	36175.4	8083.14	6762.7	10723.9	5643.65	6310.27	30450.3	6628.27	7458.83	14432.4	7391.45	15909.7	27642.4	7110.68	6154.76	15898.7	6063.08	13849.2	18074.9	11904	6529.39	9465.34	5798.44	3990.1	19566.9	8669.79	7662.21	11396.8	6075.23	8432.18	40824.7	5989.72
Pax6	47	72793.2	121245	181382	459435	546410	381068	43676.8	89611	153129	855492	305567	414488	94943.5	86325.3	138269	563360	327851	329605	25645.9	83578	117210	309575	425527	400419	26524	89299.2	188499	442502	270223	419780	67330	101701	155813	486051	468998	431814	118347	98195.8	148713	544911	406635	469252
PKA C alpha	42	1671.88	520.654	1021.42	3606.28	5375.91	5391.97	1309.88	358.897	888.726	4548.19	2607.55	3651.66	1576.62	330.353	809.728	5360.92	5266.91	3844.01	1197.12	329.983	728.842	2093.9	3351	2579.07	1254.45	299.469	891.815	3216.68	4454.84	3935.89	1265.54	418.762	1063.15	3023.02	2683.35	2478.88	1620.46	470.981	875.122	2926.17	4102.87	3125.13
PKA C alpha/beta - phospho_Thr197	42	445.023	1074.35	639.2	682.092	1069.62	886.665	325.228	1163.68	543.621	1066.34	908.639	553.707	294.955	1280.71	447.253	1210.05	1391.45	697.611	329.185	891.603	501.794	524.167	876.028	400.8	317.324	1196.37	565.999	614.452	1318.42	585.486	262.271	1097.96	642.873	669.633	731.548	411.164	379.082	874.962	515.118	584.41	1081.39	574.716
PKC (pan) - phospho_Ser660	85	423.33	445.13	201.909	115.308	204.094		247.223	333.183	176.631	446.893	894.064	66.2742	398.381	443.871	158.312	118.135	87.2459	98.1094	206.941	463.773	177.441	441.841	452.426	245.095	114.589	310.612	179.213	52.6047	164.422	228.521	241.205	417.863	210.795	252.08	470.065	156.301	258.739	336.981	158.498	204.695	187.558	187.379
PLC gamma I	155	11096	823.892	2147.58	19996.4	22582	15584.6	9002.97	579.651	1841.42	19646.2	17612.2	13894.6	6439.34	325.135	1012.81	11745.1	19106.5	11470.9	9470.83	642.743	1588.38	17627.7	20006.4	12674.7	10500.1	406.136	2050.26	20739.2	17169.9	17344.7	9115.5	514.345	1481.07	11616	19875.7	14199.6	9846.78	593.674	1504.76	15500.5	22195.8	9489.1
PLC gamma I - phospho_Ser1248	150	3061.12	725.196	1161.79	3146.58	5878.87	1845.05	1951	444.792	829.805	2259.03	4797.63	1827.9	1607.92	205.006	557.985	2035.43	3703.21	1811.98	1546.16	530.668	684.243	2317.93	3870.06	2173.89	1569.69	203.819	941.003	2299.39	3083.26	2006.72	1743.21	410.666	752.99	1084.77	3895.67	2876.05	1676.96	433.099	640.274	1802.41	2812.47	1493.9
PLC gamma I - phospho_Tyr783	155	51.6623		67.4831																48.0243
POU5F1 (Oct4)	45	2319.79	1883.51	1455.61	92.5806			2280.34	1725.82	1272.68		170.571		2178.94	1697.33	1426.97	64.5597	70.046	44.5952	2326.56	1145.58	1492.98	1266.95	531.059	701.333	2090.91	1656.6	1278.05			111.344	2458.4	1069.17	1396.39	243.371	373.835	88.2982	3125.26	2519.44	1465.5	387.958	207.665	214.074
PP2A C	36	7437.12	1272.46	4378.84	9701.32	7338.87	7112.41	7158.01	652.963	4753.51	9413.41	6986.78	6827.71	6794.66	459.641	3992.41	8095.75	8508.72	4835.34	6836.48	1022.9	4378.78	8586.84	7755.81	6637.2	7978.56	459.72	4569.92	10784.9	7756.39	8481.79	7289.87	1139.34	3997.77	9039.31	8267.19	4810.33	7896.55	1090.66	4174.34	9963.82	9317.89	5065.4
Rac1/cdc42	21	2009.81	1057.33	993.891	1911.19	4526.18	2893.98	1468.39	1170.24	905.949	3285.01	2959.74	3599.28	1591.94	958.938	739.655	3084.52	2850.45	1854.35	1424.25	867.89	834.257	1947.7	2563.06	2490.74	1588.48	1137.53	790.426	2323.38	3047.19	3122.94	1445.12	877.557	761.379	2605.95	2437.74	1645.71	1442.12	1376.9	857.242	3078.39	2924.71	2141.77
Rb	110			85.2987	229.333	337.734	101.127			53.87	185.425	113.268	179.818				103.789	243.665	102.164	54.0274			99.1605	142.507	88.1972	61.7019		106.048	218.212	259.514	215.266			55.5828	149.99	212.109	125.857				153.315	372.716	128.855
Rb - phospho_Ser780	110	131.413	69.8019	145.224	400.113	764.727	279.13	107.662		92.7186	463.417	188.432	440.529	98.0101		62.503	237.952	473.621	234.328	119.297		104.7	229.222	334.016	344.301	170.26		109.199	577.191	383.182	338.805	111.123	51.6144	96.4833	293.932	486.691	467.619	196.06	67.8484	64.1482	299.211	755.335	528.256
Rb - phospho_Ser807/Ser811	110	625.716	387.344	504.234	3494.56	5420.79	1436.03	794.379	264.249	644.627	4117.38	1197.01	2770.85	385.7	113.171	323.545	1890.5	3009.86	1217.45	420.431	233.135	378.254	1475.88	2376.39	1995.51	984.563	175.149	814.951	3697.92	2184.32	2910.33	562.988	135.164	617.179	2460.32	3368.29	2650.11	723.399	235.773	533.964	2620.64	4824.45	3657.23
RSK 1 (p90RSK) - phospho_Thr573	83	942.085	133.31	635.961	509.643	82.8663	95.9672	501.923	133.219	429.924	186.01	769.97	100.873	302.22	71.8914	313.38	185.833	72.1648	212.841	406.024	65.8967	276.655	618.6	573.949	667.381	217.58	95.6499	264.708	148.438	278.252	331.382	403.94	57.3493	388.555	297.319	577.379	547.869	502.435	81.4181	226.15	546.768	222.669	274.139
S6 ribosomal protein	32	711.234	6077.63	6063.22	362.104	368.072	415.858	700.051	5971.45	6198.16	69.0227	293.58	315.777	751.323	3267.58	8749.99	225.959	161.031	276.085	756.165	5405.28	6603.1	366.663	326.176	679.583	1064.24	4677.33	6018.96	354.108	246.398	453.596	625.132	7497.47	5707.99	602.379	311.361	492.231	529.512	5043.26	7001.21	435.216	242.475	767.485
S6 ribosomal protein - phospho_Ser235/Ser236	32	18248.6	17667.9	19023.9	3199.36	10467.5	4057.97	9204.08	12142.9	11783	3686.28	6495.6	1504.33	12209.3	13189.5	12724	3540.03	1582.89	1099.27	5563.4	3624.57	3780.87	3035	3003.03	18842.1	21226.1	13278.8	4995.48	2276.37	1457.31	3877.43	6148.1	11081	6276.14	15513.3	4597.87	10948.7	8026.92	4102.15	2919.53	7723.99	1296.4	27074.8
Sav1	45	282.889		90.6973	181.823	87.7556	55.7229	302.051		108.258	157.056	168.236		321.241	49.6282	79.1561	73.5264	185.46	58.3792	267.845		103.626	248.593	179.402	99.7358	246.808	54.5855	76.7271	140.766	79.1659	88.0151	273.857		78.1305	174.182	159.207	86.7819	323.591		52.6716	229.698	153.048	116.021
Smad1	60	939.451	399.359	405.439	1094.53	1233.59	1859.24	1218.42	444.792	444.946	806.63	1306.33	1762.72	892.922	314.699	352.093	1177.88	1473.71	1328.73	1068.65	381.902	365.852	1114.98	1425.99	1419.11	1182.31	433.68	418.163	1187.75	1327.55	1902.27	1044.74	333.301	424.736	787.689	1244.44	951.101	1348.85	443.276	397.211	809.025	1715.33	967.827
Smad1/5 - phospho_Ser463/Ser465	60	364.646	96.1207	601.949	229.59	1268.19		134.577		478.096	266.732	458.9		147.94	58.4407	274.235				62.8682	109.329	190.319	205.239	400.312	138.463	49.6399		261.42	127.615		134.674	80.5773	141.687	424.736	333.849	221.177		106.972	72.6544	146.417	384.661		84.1924
Smad2/3 - phospho/Ser465/467/Ser423/425 [52kDa]	52 (Smad3 - pS423/425)											53.0942		68.2901
Smad2/3 - phospho/Ser465/467/Ser423/425 [60kDa]	60 (Smad2 - pS465/467)										62.0035			63.5349									62.2636		62.6001										62.899			130.707	64.456
Smad2/3 [52kDa]	52 (Smad3)	76.9919	59.5033		495.839	712.763	296.866		51.7009	77.8266	362.296	452.29	186.457	89.5564	52.2952	40.6594	169.245	361.572	143.972			44.539	240.58	333.555	65.5179	77.0114			269.112	394.659	222.821	99.9316	40.9317		213.917	471.513	122.474	114.326			232.583	451.94	104.406
Smad2/3 [60kDa]	60 (Smad2)	3392.41	385.055	1209.03	2002.17	1648.36	1316.52	2279.59	322.515	935.603	1867.2	2777.81	1410.7	2968.04	280.26	875.042	2487.68	2963.49	1232.3	2340.97	409.795	983.496	3023.18	2454.79	1225.74	2263.02	277.184	901.338	2429.8	2396.29	1567.7	2346.88	456.995	980.695	1740.19	2547.38	1019.22	3301.09	337.405	732.087	1969.33	3428.27	783.977
Smad4	70	700.074		343.354	1199.31	1179.94	1407	495.942		253.811	937.656	541.352	1773.81	499.297		224.492	654.004	971.67	730.55	454.921		270.454	1085.69	1165.88	1194.71	419.851		175.376	889.897	484.364	1039.74	392.88		187.723	1030.58	997.565	1091.31	676.599		173.478	1077.6	1100.14	648.897
Smad5	60	317.999		98.7953	1490.92	1331.38	1394.62	267.41		101.006	1666.49	1179.73	1117.16	119.409		49.7429	781.442	1039.47	1189.88	404.605	58.9077	94.9212	1371.64	1246.59	1470.57	550.678			1385.01	898.463	1417.25	162.208		112.739	1287.98	1499.37	1167.82	255.229		65.7187	1418.85	1369.18	1573.47
Smurf1	81	1073.87			1658.75	4365.34	707.242	2180.03			23039.3	1403.56	1363.86	1256.56			903.836	677.028	511.831	915.3			3218.33	2195.95	5323.13	1816.73			1577.17	542.919	1068.11	2533.31			7327.13	3285.92	4720.51	2929.36			7925.39	1362.42	3058.26
Smurf2	80	75.9887	89.6841	65.8635	283.52	348.515	315.892	127.101	83.7062	79.2511	336.632	303.157	352.813	97.2176	66.7894	115.057	365.839	433.986	275.477	91.7919	67.02	55.9272	205.239	309.803	235.546	146.252	65.9784	89.8803	252.551	235.624	513.642	88.477	68.1445	94.6481	257.402	409.606	319.833	120.344	88.7684		301.547	447.589	351.4
Sox1	39			59.3851	862.63	1552.99	1805.83				241.58	2867.52	887.392				327.759	4077.25	1695.63				290.563	1412.62	174.67				1658.51	1589.64	2137.28					1322.78	601.874					1274.8	164.791
Sox2	35	17485.2	917.724	3163.34	26952.4	8777.69	16515.7	14293	915.297	3263.8	16780.1	29370.1	28094.2	19196.2	1028.05	4469.29	31444.2	28856.5	18814.5	14772.7	945.768	3851.7	20330.7	18712.6	15698.8	17352.4	1889.96	2627.08	29010.7	24877.8	19996.4	15183.3	719.003	4440.86	15249.3	18186.9	15009.3	18507.5	1479.38	2523.16	22921.7	32055.1	15653.6
SUFU	54	1345.23	290.651	866.483	1878.32	905.763	1137.16	1537.17	276.285	675.447	1541.9	1471.23	696.367	1013.39	237.937	478.397	1412.69	1334.61	912.985	1292.29	356.441	640.122	2432.66	1888.57	1428.93	1709.56	291.958	706.985	2280.51	1240.42	1321.55	1093.85	265.381	916.067	1815.85	1646.49	1039.98	1671.44	505.471	763.013	2468.42	2207.49	1111.44
TCF1/TCF7	45				160.122	69.703	95.9672				162.613					44.1198	75.3197	62.6924	42.1627				75.6387	125.443					113.368	78.4633	97.4263				204.422	116.383	104.045				178.867	112.235
TCF8 (ZEB1)	200				437.093	360.049	316.537				250.354	138.67	231.96				157.252	1141.92	273.247				174.107	217.681	57.295				328.292	583.088	318.127					384.919	143.703				107.156	634.397	90.8661
TEAD 1	50	1604.16	1423.07	1005.23	5436.83	2993.22	3635.79	1951.87	2107.29	1092.94	6079.85	5481.82	3523.74	2175.24	2426.68	941.222	4164.89	3841.81	2545.98	2162.19	1945.95	1940.04	4750.02	4507.2	4398.98	1858.94	2721.26	993.479	4817.47	3534.01	6083.64	2140.56	1311.16	1459.31	4845.16	5133.18	3627.58	2816.04	2518.59	997.619	6011.15	5481.2	3609.88
TSP-1 (Thrombospondin-1)	190																																273.478						71.2409
Vimentin	57	790.985		117.151	119274	136920	62884.8	1717.23		139.337	173637	48922	72689.7	86.1221			76717.2	59295.1	53555.6	6621.68		106.369	75242.8	66707.7	62889.5	526.554			104488	48076.2	74288.9	355.488	102.554	92.2884	143504	93812.4	82702.7	448.614			143489	71851.9	91459.9
WISP2	27	186.085	155.052		573.589	225.908	60.3665	227.535	176.166		290.129	264.013		235.647	172.539	46.7151	574.761	437.85	63.6495	320.562		72.7411	392.03	273.485		535.832	204.445	96.7309	401.598	388.686	81.6525	424.479			385.982	199.891	53.6555	280.133	124.247		540.174	261.081	91.3795
Wnt3	40	1516.51	805.583	152.782	2314.64	564.644	2287.86	797.495	1776.7	127.164	1370.51	2438.58	2293.28	2066.67	1509.72	113.327	1531.72	2960.88	2641.66	1657.6	1125.24	135.942	2126.53	2270.66	1545.37	820.217	1448.77		1818.27	1558.49	2056.16	1140.19	926.135	90.0599	941.187	1664.12	1518.68	1015.57	951.998	71.0342	1275.15	2340.43	1520.6
Wnt7a	39	257.308	105.847		1112.51	377.224	797.147	284.107	111.061		350.086	498.669	813.321	209.097	129.868		2244.35	1223.44	1235.49	465.399	54.6643		797.896	857.004	232.894	300.623	135.713		937.022	1551	832.432	214.214	115.598		711.485	345.117	389.585	323.925	104.6		879.775	1128.35	265.925
YAP	70	101.82			124.81	99.7906	79.4567	114.391			265.27		136.447	126.673			98.4088	57.8316		133.595		63.9168	171.11	130.747		164.229			169.017						197.406	73.054		161.795			259.921	60.1687
Total Protein (Strep-PE)	-	1.21353e+06	2.02357e+06	1.6925e+06	1.22677e+06	1.12781e+06	1.37938e+06	1.21353e+06	2.02357e+06	1.6925e+06	1.22677e+06	1.12781e+06	1.37938e+06	1.21353e+06	2.02357e+06	1.6925e+06	1.22677e+06	1.12781e+06	1.37938e+06	1.21353e+06	2.02357e+06	1.6925e+06	1.22677e+06	1.12781e+06	1.37938e+06	1.21353e+06	2.02357e+06	1.6925e+06	1.22677e+06	1.12781e+06	1.37938e+06	1.21353e+06	2.02357e+06	1.6925e+06	1.22677e+06	1.12781e+06	1.37938e+06	1.21353e+06	2.02357e+06	1.6925e+06	1.22677e+06	1.12781e+06	1.37938e+06
